# Supplementary material for: Ethanol-Producing Enterocloster bolteae Is Enriched in Chronic Hepatitis B-Associated Gut Dysbiosis: A Case–Control Culturomics Study
Source: Microorganisms. 2023 Sep 28;11(10):2437. doi: 10.3390/microorganisms11102437 (PMC10608849; doi:10.3390/microorganisms11102437)
Supplement: Supplementary file 1 [file microorganisms-11-02437-s001.zip]

Archive with 9 entries (9 files):
- Supplementary_File_S1.xlsx
- Table_S1.xlsx
- Table_S2.pdf
- Table_S3.pdf
- Table_S4.xlsx
- Table_S5.xlsx
- Table_S6.pdf
- Table_S7.pdf
- Table_S8.pdf
