# Supplementary material for: Ethanol-Producing Enterocloster bolteae Is Enriched in Chronic Hepatitis B-Associated Gut Dysbiosis: A Case–Control Culturomics Study
Source: Microorganisms. 2023 Sep 28;11(10):2437. doi: 10.3390/microorganisms11102437 (PMC10608849; doi:10.3390/microorganisms11102437)
Supplement: Supplementary file 1 [file microorganisms-11-02437-s001.zip › Supplementary_File_S1.xlsx]

## Sheet: Culturomics_species
Cultured species isolated from HBV patients (n=8)	Cultured species isolated from Control samples (n=10)
Acidaminococcus intestini	Acidaminococcus intestini
Acidaminococcus massiliensis	Actinotignum schaalii
Acidaminococcus timonensis	Adlercreutzia equolifaciens
Adlercreutzia equolifaciens	Agathobaculum massiliense
Agathobaculum massiliense	Akkermansia muciniphila
Alistipes communis	Alistipes communis
Alistipes finegoldii	Alistipes finegoldii
Alistipes ihumii	Alistipes ihumii
Alistipes jeddahensis	Alistipes indistinctus
Alistipesmassiliensis	Alistipes jeddahensis
Alistipes onderdonkii	Alistipes massiliensis
Alistipes putredinis	Alistipes merdae
Alistipes senegalensis	Alistipes onderdonkii
Alistipes shahii	Alistipes phocaeensis
Allisonella histaminiformans	Alistipes putredinis
Anaerococcus hydrogenalis	Alistipes senegalensis
Anaerococcus vaginalis	Alistipes shahii
Anaeroglobus geminatus	Allisonella histaminiformans
Anaerosalibacter bizertensis	Alloscardovia omnicolens
Anaerosalibacter massiliensis	Anaerococcus vaginalis
Anaerostipes caccae	Anaeroglobus geminatus
Anaerotruncus rubinfantis	Anaerostipes hadrus
Angelakisella massiliensis	Angelakisella massiliensis
Atopobium minutum	Atopobium minutum
Bacillus amyloliquefaciens	Bacteroides bouchesdurhonensis
Bacillus toyonensis	Bacteroides caccae
Bacteroides bouchesdurhonensis	Bacteroides cellulosilyticus
Bacteroides caccae	Bacteroides clarus
Bacteroides cellulosilyticus	Bacteroides eggerthii
Bacteroides eggerthi	Bacteroides faecis
Bacteroides fragilis	Bacteroides finegoldii
Bacteroides intestinalis	Bacteroides fragilis
Bacteroides nordii	Bacteroides intestinalis
Bacteroides ovatus	Bacteroides nordii
Bacteroides salyersiae	Bacteroides ovatus
Bacteroides thetaiotaomicron	Bacteroides salyersiae
Bacteroides uniformis	Bacteroides stercoris
Barnesiella intestinihominis	Bacteroides thetaiotaomicron
Beduinibacterium massiliense	Bacteroides uniformis
Bifidobacterium adolescentis	Barnesiella intestinihominis
Bifidobacterium bifidum	Beduinibacterium massiliense
Bifidobacterium dentium	Bifidobacterium adolescentis
Bifidobacterium longum	Bifidobacterium animalis
Bifidobacterium pseudocatenulatum	Bifidobacterium bifidum
Bilophila wadsworthia	Bifidobacterium breve
Bittarella massiliensis	Bifidobacterium dentium
Blautia hydrogenotrophica	Bifidobacterium longum
Blautia marasmi	Bifidobacterium pseudocatenulatum
Blautia mediterraneae	Bittarella massiliensis
Blautia mediterraneensis	Blautia coccoides
Butyricimonas phocaeensis	Blautia marasmi
Christensenella minuta	Blautia massiliensis
Citrobacter freundii	Blautia mediterranea
Cloacibacillus evryensis	Bordetella trematum
Clostridium butyricum	Butyricimonas phoceensis
Clostridium caccae	Caecibacter massiliensis
Clostridium innocuum	Candidatus Dorea massiliensis
Clostridium marseillense	Christensenella massiliensis
Clostridium perfringens	Christensenella minuta
Clostridium phoceensis	Christensenella hongkongensis
Clostridium scindens	Citrobacter freundii
Clostridium sporogenes	Clostridium butyricum
Clostridium symbosium	Clostridium innocuum
Clostridium tertium	Clostridium paraputrificum
Clostridium tyrobutyricum	Clostridium perfringens
Collinsella aerofaciens	Clostridium phoceensis
Collinsella bouchesdurhonensis	Clostridium scindens
Comamonas kerstersii	Clostridium symbiosum
Congobacterium massiliense	Clostridium tertium
Coprococcus comes	Clostridium tyrobutyricum
Cryptobacterium curtum	Colibacter massiliensis
Cutibacterium acnes	Collinsella aerofaciens
Desulfovibrio piger	Collinsella bouchesdurhonensis
Dialister invisus	Collinsella massiliensis
Dialister pneumosintes	Comamonas kerstersii
Dielma fastidiosa	Coprobacillus massiliensis
Dorea longicatena	Coprobacter fastidious
Dorea provencensis	Coprococcus comes
Dorea timonensis	Cryptobacterium curtum
Drancourtella massiliensis	Cutibacterium acnes
Eggerthella lenta	Cutibacterium eggermontii
Eggerthella timonensis	Cutibacterium timonense
Enorma timonensis	Dakarella massiliensis
Enterobacter cloacae complex	Desulfovibrio desulfuricans
Enterocloster aldenensis	Desulfovibrio fairfieldensis
Enterocloster bolteae	Dialister invisus
Enterocloster citroniae	Dialister pneumosintes
Enterocloster clostridioformis	Dialister propionicifaciens
Enterocloster lavalensis	Dialister succinatiphilus
Enterococcus avium	Dielma fastidiosa
Enterococcus canintestini	Dorea longicatena
Enterococcus casseliflavus	Dorea timonensis
Enterococcus dispar	Drancourtella massiliensis
Enterococcus durans	Eggerthella lenta
Enterococcus faecalis	Eggerthella timonensis
Enterococcus faecium	Emergencia timonensis
Enterococcus gallinarum	Enterobacter cloacae
Enterococcus hirae	Enterocloster citroniae
Enterococcus pseudoavium	Enterocloster lavalensis
Enterococcus thailandicus	Enterococcus avium
Erysipelatoclostridium ramosum	Enterococcus dispar
Escherichia coli	Enterococcus durans
Eubacterium infirmum	Enterococcus faecalis
Eubacterium limosum	Enterococcus faecium
Eubacterium massiliense	Enterococcus gallinarum
Eubacterium tenue	Enterococcus gilvus
Ezakiella coagulans	Enterococcus hirae
Facklamia hominis	Enterococcus malodoratus
Finegoldia magna	Enterococcus pseudoavium
Flavonifractor plautii	Enterococcus thailandicus
Fusicatenibacter saccharivorans	Erysipelatoclostridium ramosum
Gabonibacter massiliensis	Escherichia coli
Gleimia europaea	Eubacterium limosum
Gordonibacter pamelaeae	Eubacterium rectalis
Haloimpatiens massiliensis	Faecalicoccus pleomorphus
Holdemanella biformis	Faecalitalea cylindroides
Holdemania timonensis	Fenollaria timonensis
Hungatella hathewayi	Finegoldia magna
Ihuella massiliensis	Flavonifractor plautii
Ileibacillus massiliensis	Fusicatenibacter saccharivorans
Intestinibacter bartlettii	Gabonia massiliensis
Intestinimonas butyriciproducens	Gabonibacter massiliensis
Intestinimonas massiliensis	Gordonibacter pamelaeae
Jeddahella massiliensis	Guopingia tenuis
Khelaifiella massiliensis	Hafnia alvei
Klebsiella aerogenes	Hathewaya limosa
Klebsiella pneumoniae	Holdemanella biformis
Kocuria rhizophila	Holdemania massiliensis
Lachnoclostridium edouardi	Hungatella hathewayi
Lacticaseibacillus casei	Ihubacter massiliensis
Lacticaseibacillus paracasei	Ihuella massiliensis
Lacticaseibacillus rhamnosus	Ileibacillus massiliensis
Lactiplantibacillus plantarum	Intestinimonas butyriciproducens
Lactobacillus delbrueckii subsp lactis	Intestinimonas massiliensis
Lactobacillus gasseri	Intestinimonas timonensis
Lactobacillus timonensis	Jeddahella massiliensis
Lactococcus garvieae	Lachnoclostridium edouardi
Lagierella massiliensis	Lachnoclostridium phocaeense
Lancefieldella parvula	Lachnospira massiliensis
Lentilactobacillus parabuchneri	Lacticaseibacillus rhamnosus
Levilactobacillus brevis	Lacticaseibacillus casei
Ligilactobacillus ruminis	Lacticaseibacillus paracasei
Ligilactobacillus salivarius	Lactiplantibacillus plantarum
Limosilactobacillus fermentum	Lactobacillus delbrueckii
Limosilactobacillus mucosae	Lactobacillus iners
Limosilactobacillus reuteri	Lactobacillus johnsonii
Marseillibacter massiliensis	Lactobacillus timonensis
Massilimicrobiota timonensis	Lactobacillus gasseri
Massilistercora timonensis	Lactococcus garvieae
Megiella massiliensis	Lancefieldella parvula
Merdibacter massiliensis	Lancefieldella rimae
Mixta calida	Lentilactobacilllus parabuchneri
Mogibacterium neglectum	Lentilactobacillus hilgardii
Mogibacterium timidum	Levilactobacillus brevis
Mogibacterium vescum	Ligilactobacillus massiliensis
Moraxella osloensis	Ligilactobacillus ruminis
Moryella indoligenes	Ligilactobacillus salivarius
Murdochiella asaccharolytica	Limosilactobacillus oris
Negativibacillus massiliensis	Limosilactobacillus timonensis
Negativicoccus succinicivorans	Limosilactobacillus vaginalis
Nialla alba	Limosilactobacillus fermentum
Odoribacter splanchnicus	Limosilactobacillus mucosae
Olsenella congonensis	Limosilactobacillus reuteri
Olsenella massiloralis	Longicatena caecimuris
Olsenella phocaeensis	Marseillibacter massiliensis
Oribacterium massiliense	Marseillococcus timonensis
Oscillibacter massiliensis	Massilicoli timonensis
Oscillibacter timonensis	Massiliprevotella massiliensis
Paeniclostridium sordellii	Massilistercora timonensis
Pantoea agglomerans	Mbogningella massiliensis
Pantoea conspicua	Mediterranea massiliensis
Pantoea septica	Megiella massiliensis
Parabacteroides distasonis	Merdibacter timonensis
Parabacteroides johnsonii	Metaprevotella massiliensis
Parabacteroides merdae	Mogibacterium timidum
Paraclostridium bifermentans	Murdochiella asaccharolytica
Parasutterella excrementihominis	Murdochiella vaginalis
Parvimonas micra	Negativibacillus massiliensis
Pediococcus acidilactici	Negativicoccus massiliensis
Pediococcus pentosaceus	Negativicoccus succinicivorans
Peptoniphilus gorbachii	Neobeduinibacterium massiliensis
Peptoniphilus grossensis	Odoribacter splanchnicus
Peptoniphilus harei	Olegusella massiliensis
Peptoniphilus koenoeneniae	Olsenella massiloralis
Peptoniphilus lacrimalis	Olsenella merdae
Peptoniphilus meridionalis	Olsenella phocaeensis
Peptoniphilus urinomassiliensis	Olsenella timonensis
Peptoniphilus vaginalis	Olsenella uli
Peptostreptocaccus bacterium	Oscillibacter massiliensis
Phascolarctobacterium faecium	Oscillibacter timonensis
Phocaeicola vulgatus	Paenibacillus barengoltzii
Phoenicibacter congonensis	Paeniclostridium sordellii
Polynesia massiliensis	Parabacteroides distasonis
Porphyromonas bennonis	Parabacteroides goldsteinii
Prevotella caccae	Parabacteroides johnsonii
Prevotella copri	Parabacteroides massiliensis
Prevotella denticola	Parabacteroides merdae
Prevotella disiens	Parasutterella excrementihominis
Prevotella salivae	Parvimonas micra
Propionimicrobium lymphophilum	Pediococcus acidilactici
Provencibacterium massiliense	Peptoniphilus duerdenii
Pseudoclavibacter alba	Peptoniphilus gorbachii
Pseudoramibacter alactolyticus	Peptoniphilus grossensis
Pyramidobacter piscolens	Peptoniphilus harei
Raoultibacter massiliensis	Peptoniphilus indolicus
Raoultibacter timonensis	Peptoniphilus koenoeneniae
Rothia mucilaginosa	Peptoniphilus lacrimalis
Ruminococcus phoceensis	Peptoniphilus meridionalis
Rummeliibacillus stabekisii	Peptoniphilus vaginalis
Sanamassiliae timonensis	Peptostreptococcus anaerobius
Scardovia inopinata	Phamibacteria massiliensis
Senegalimassilia anaerobia	Phascolarctobacterium faecium
Slackia exigua	Phocaeicola coprocola
Slackia isoflavoniconvertens	Phocaeicola coprophilus
Solobacterium moorei	Phocaeicola plebeius
Staphylococcus aureus	Phocaeicola vulgatus
Staphylococcus capitis	Phocaeicola massiliensis
Staphylococcus cohnii	Prevotella lascolaii
Staphylococcus hominis	Prevotella marseillensis
Streptococcus agalactiae	Prevotella massiliensis
Streptococcus anginosus	Prevotella stercorea
Streptococcus australis	Propionibacterium acidifaciens
Streptococcus constellatus	Propionibacterium freudenreichii
Streptococcus equinus	Proteus mirabilis
Streptococcus gallolyticus	Pseudoclavibacter alba
Streptococcus mutans	Pseudoflavonifractor capillosus
Streptococcus parasanguinis	Pseudoramibacter alactolyticus
Streptococcus salivarius	Pusillibacter massiliensis
Sutterella massiliensis	Pyramidobacter piscolens
Sutterella secki	Raoultibacter massiliensis
Sutterella wadsworthensis	Ruminococcoides bili
Terrisporobacter glycolicus	Ruminococcus bicirculans
Transplantifaecale massiliensis	Ruminococcus phoceensis
Turicibacter sanguinis	Sanamassiliae timonensis
Veillonella atypica	Schaalia turicensis
Veillonella parvula	Schleiferilactobacillus harbinensis
Weissella cibaria	Senegalimassilia anaerobia
Weissella confusa	Slackia exigua
Weissella paramesenteroides	Slackia isoflavoniconvertens
Winkia neuii	Solobacterium moorei
	Staphylococcus haemolyticus
	Staphylococcus hominis
	Staphylococcus saprophyticus
	Streptococcus anginosus
	Streptococcus equinus
	Streptococcus gallolyticus
	Streptococcus infantarius
	Streptococcus oralis
	Sutterella wadsworthensis
	Tyzzerella massiliensis
	Varibaculum cambriense
	Veillonella atypica
	Veillonella parvula
	Winkia neuii

## Sheet: Species_HBV_group
													Number of isolated colonies per sample
													2016	2036	1980	1700	1744	1608	1864	1392
Species	Sites	Phylum	Class	Order	Family	Genus	Anerobic	Aerobic	Facultative	Shape	Gram positive	Gram negative	HBV4	HBV8	HBV7	HBV3	HBV5	HBV1	HBV2	HBV6
Acidaminococcus_intestini	Human Gut, peritoneal fluid	Bacillota	Negativicutes	Acidaminococcales	Acidaminococcaceae	Acidaminococcus	1	0	0	Cocci	0	1	0	1	0	0	0	0	1	0
Acidaminococcus_massiliensis	Human Gut	Bacillota	Negativicutes	Acidaminococcales	Acidaminococcaceae	Acidaminococcus	1	0	0	Cocci	0	1	0	0	0	0	0	1	0	0
Acidaminococcus_timonensis	Human Gut, Colon	Bacillota	Negativicutes	Acidaminococcales	Acidaminococcaceae	Acidaminococcus	1	0	0	Cocci	0	1	0	0	0	0	0	1	0	0
Adlercreutzia_equolifaciens	Human, Gut, faeces	Actinobacteria	Coriobacteriia	Eggerthellales	Eggerthellaceae	Adlercreutzia	1	0	0	Rods	1	0	0	0	0	0	0	0	1	0
Agathobaculum_massiliense	Human, Gut, faeces	Bacillota	Clostridia	Eubacteriales	Oscillospiraceae	Agathobaculum	0	0	1	Rods	0	1	0	1	0	0	0	0	0	0
Alistipes_communis	Human, Gut, faeces	Bacteroidota	Bacteroidia	Bacteroidales	Rikenellaceae	Alistipes	1	0	0	Rods	0	1	0	0	1	1	0	0	0	1
Alistipes_finegoldii	Human, Gut, appendix	Bacteroidota	Bacteroidia	Bacteroidales	Rikenellaceae	Alistipes	1	0	0	Rods	0	1	0	0	1	0	1	0	1	0
Alistipes_ihumii	Human, Gut, faeces	Bacteroidota	Bacteroidia	Bacteroidales	Rikenellaceae	Alistipes	1	0	0	Rods	0	1	0	0	0	0	1	0	0	0
Alistipes_jeddahensis	Human, Gut	Bacteroidota	Bacteroidia	Bacteroidales	Rikenellaceae	Alistipes	1	0	0	Rods	0	1	0	1	0	0	1	0	1	1
Alistipes_massiliensis	Human, Gut	Bacteroidota	Bacteroidia	Bacteroidales	Rikenellaceae	Alistipes	1	0	0	Rods	0	1	0	0	0	0	0	0	1	0
Alistipes_onderdonkii	Human, Gut, abscess	Bacteroidota	Bacteroidia	Bacteroidales	Rikenellaceae	Alistipes	1	0	0	Rods	0	1	0	1	0	0	1	0	1	0
Alistipes_putredinis	Human, Gut, faeces	Bacteroidota	Bacteroidia	Bacteroidales	Rikenellaceae	Alistipes	1	0	0	Rods	0	1	0	0	0	0	1	0	0	0
Alistipes_senegalensis	Human, Gut, faeces	Bacteroidota	Bacteroidia	Bacteroidales	Rikenellaceae	Alistipes	1	0	0	Rods	0	1	0	1	0	0	0	1	0	0
Alistipes_shahii	Human, Gut, appendix	Bacteroidota	Bacteroidia	Bacteroidales	Rikenellaceae	Alistipes	1	0	0	Rods	0	1	0	1	1	1	0	1	0	1
Allisonella_histaminiformans	Animal, Bovine rumen	Bacillota	Negativicutes	Veillonellales	Veillonellaceae	Allisonella	1	0	0	Oval	0	1	0	0	0	1	0	1	0	1
Anaerococcus_hydrogenalis	Human, Gut, faeces	Bacillota	Tissierellia	Tissierellales	Peptoniphilaceae	Anaerococcus	1	0	0	Cocci	1	0	1	0	0	0	0	0	0	0
Anaerococcus_vaginalis	Human, vagina	Bacillota	Clostridia	Clostridiales	Peptoniphilaceae	Anaerococcus	1	0	0	Cocci	1	0	1	0	0	0	0	0	0	0
Anaeroglobus_geminatus	Human, wound	Bacillota	Negativicutes	Veillonellales	Veillonellaceae	Anaeroglobus	1	0	0	Cocci	0	1	0	0	0	0	0	0	1	0
Anaerosalibacter_bizertensis	Environment, sludge	Bacillota	Tissierellia	Tissierellales	Sporanaerobacteraceae	Anaerosalibacter	1	0	0	Rods	1	0	0	0	0	0	0	0	1	0
Anaerosalibacter_massiliensis	Human, Gut, faeces	Bacillota	Tissierellia	Tissierellales	Tissierellaceae	Anaerosalibacter	1	0	0	Rods	1	0	0	0	0	0	1	0	0	0
Anaerostipes_caccae	Human, Gut, faeces	Bacillota	Clostridia	Eubacteriales	Lachnospiraceae	Anaerostipes	1	0	0	Rods	Variable	Variable	0	0	1	0	0	0	0	0
Anaerotruncus_rubiinfantis	Human, Gut, faeces, malnouriched child	Bacillota	Clostridia	Eubacteriales	Oscillospiraceae	Anaerotruncus	1	0	0	Rods	1	0	0	0	0	0	0	1	1	1
Angelakisella_massiliensis	Human, Gut, ileum	Bacillota	Clostridia	Eubacteriales	Oscillospiraceae	Angelakisella	1	0	0	Rods	0	1	0	0	1	0	0	0	0	0
Atopobium_minutum	Human, wound	Actinobacteria	Coriobacteriia	Coriobacteriales	Atopobiaceae	Atopobium	0	1	0	Rods	1	0	0	0	0	0	1	0	0	0
Bacillus_amyloliquefaciens	Plant	Bacillota	Bacilli	Bacillales	Bacillaceae	Bacillus	0	1	0	Rods	1	0	0	0	0	1	0	0	0	0
Bacillus_toyonensis	Environment, insect gut	Bacillota	Bacilli	Bacillales	Bacillaceae	Bacillus	0	1	0	Rods	1	0	0	0	0	0	0	0	1	0
Bacteroides_bouchesdurhonensis	Human, Gut	Bacteroidota	Bacteroidia	Bacteroidales	Bacteroidaceae	Bacteroides	1	0	0	Rods	0	1	0	0	0	1	0	0	0	1
Bacteroides_caccae	Human, Gut, faeces	Bacteroidota	Bacteroidia	Bacteroidales	Bacteroidaceae	Bacteroides	1	0	0	Rods	0	1	0	0	0	0	0	0	1	0
Bacteroides_cellulosilyticus	Human, Gut, faeces	Bacteroidota	Bacteroidia	Bacteroidales	Bacteroidaceae	Bacteroides	1	0	0	Rods	0	1	0	0	0	1	0	1	0	1
Bacteroides_eggerthi	Human, Gut, faeces plus Fish faeces	Bacteroidota	Bacteroidia	Bacteroidales	Bacteroidaceae	Bacteroides	1	0	0	Rods	0	1	0	0	0	1	1	1	0	0
Bacteroides_fragilis	Human, Gut, Colon	Bacteroidota	Bacteroidia	Bacteroidales	Bacteroidaceae	Bacteroides	1	0	0	Rods	0	1	1	0	1	1	0	1	0	1
Bacteroides_intestinalis	Human, Gut, faeces	Bacteroidota	Bacteroidia	Bacteroidales	Bacteroidaceae	Bacteroides	1	0	0	Rods	0	1	0	0	0	1	0	0	0	1
Bacteroides_nordii	Human, Gut	Bacteroidota	Bacteroidia	Bacteroidales	Bacteroidaceae	Bacteroides	1	0	0	Rods	0	1	0	0	0	0	1	0	0	1
Bacteroides_ovatus	Human, Gut	Bacteroidota	Bacteroidia	Bacteroidales	Bacteroidaceae	Bacteroides	1	0	0	Rods	0	1	0	0	1	1	1	1	1	1
Bacteroides_salyersiae	Human, Gut	Bacteroidota	Bacteroidia	Bacteroidales	Bacteroidaceae	Bacteroides	1	0	0	Rods	0	1	0	0	0	1	0	1	0	0
Bacteroides_thetaiotaomicron	Human, Gut	Bacteroidota	Bacteroidia	Bacteroidales	Bacteroidaceae	Bacteroides	1	0	0	Rods	0	1	0	0	0	1	1	1	0	1
Bacteroides_uniformis	Human, Gut	Bacteroidota	Bacteroidia	Bacteroidales	Bacteroidaceae	Bacteroides	1	0	0	Rods	0	1	0	1	1	1	1	1	0	1
Barnesiella_intestinihominis	Human, Gut, faeces	Bacteroidota	Bacteroidia	Bacteroidales	Barnesiellaceae	Barnesiella	1	0	0	Rods	0	1	0	1	0	1	1	1	0	0
Beduinibacterium_massiliense	Human, Gut	Bacillota	Clostridia	Eubacteriales	Christensenellaceae	Beduinibacterium	1	0	0	Rods	0	1	0	1	1	0	0	0	1	1
Bifidobacterium_adolescentis	Human, Gut	Actinobacteria	Actinomycetia	Bifidobacteriales	Bifidobacteriaceae	Bifidobacterium	1	0	0	Rods	1	0	0	0	0	1	0	0	1	1
Bifidobacterium_bifidum	Human, Gut	Actinobacteria	Actinomycetia	Bifidobacteriales	Bifidobacteriaceae	Bifidobacterium	1	0	0	Rods	1	0	0	0	0	0	0	0	1	0
Bifidobacterium_dentium	Human, Gut, Oral cavity	Actinobacteria	Actinomycetia	Bifidobacteriales	Bifidobacteriaceae	Bifidobacterium	1	0	0	Rods	1	0	1	1	1	1	0	0	0	0
Bifidobacterium_longum	Human, Gut	Actinobacteria	Actinomycetia	Bifidobacteriales	Bifidobacteriaceae	Bifidobacterium	1	0	0	Rods	1	0	1	1	0	1	1	1	1	1
Bifidobacterium_pseudocatenulatum	Human, Gut	Actinobacteria	Actinomycetia	Bifidobacteriales	Bifidobacteriaceae	Bifidobacterium	1	0	0	Rods	1	0	0	1	0	1	1	0	1	1
Bilophila_wadsworthia	Human, Gut	Proteobacteria	Deltaproteobacteria	Desulfovibrionales	Desulfovibrionaceae	Bilophila	1	0	0	Rods	0	1	0	0	1	1	0	0	0	0
Bittarella_massiliensis	Human, Gut, faeces	Bacillota	Clostridia	Eubacteriales	Oscillospiraceae	Bittarella	1	0	0	Rods	0	1	0	0	0	0	0	1	0	0
Blautia_hydrogenotrophica	Human, Gut, faeces	Bacillota	Clostridia	Eubacteriales	Lachnospiraceae	Blautia	1	0	0	Coccobacillus	1	0	0	0	1	0	0	0	0	0
Blautia_marasmi	Human, Gut, faeces, malnouriched child	Bacillota	Clostridia	Eubacteriales	Lachnospiraceae	Blautia	1	0	0	Coccobacillus	1	0	0	0	0	0	0	0	1	0
Blautia_mediterraneae	Human, Gut	Bacillota	Clostridia	Eubacteriales	Lachnospiraceae	Blautia	1	0	0	Coccobacillus	1	0	0	0	0	0	0	1	0	0
Blautia_mediterraneensis	Human, Gut	Bacillota	Clostridia	Eubacteriales	Lachnospiraceae	Blautia	1	0	0	Coccobacillus	1	0	0	0	0	1	0	0	0	1
Butyricimonas_phoceensis	Human, Gut, faeces	Bacteroidota	Bacteroidia	Bacteroidales	Odoribacteraceae	Butyricimonas	1	0	0	Rods	0	1	0	0	0	0	0	0	0	1
Christensenella_minuta	Human, Gut, faeces	Bacillota	Clostridia	Eubacteriales	Christensenellaceae	Christensenella	1	0	0	coccobacillus	1	0	0	1	0	1	0	0	0	0
Citrobacter_freundii	Human, Gut	Proteobacteria	Gammaproteobacteria	Enterobacterales	Enterobacteriaceae	Citrobacter	0	1	0	Rods	0	1	0	0	0	1	0	0	0	0
Cloacibacillus_evryensis	Environment, sludge	Synergistetes	Synergistia	Synergistales	Synergistaceae	Cloacibacillus	1	0	0	Rods	1	0	0	0	0	0	0	1	0	0
Clostridium_butyricum	Human, Gut	Bacillota	Clostridia	Eubacteriales	Clostridiaceae	Clostridium	1	0	0	Rods	1	0	0	0	0	0	0	1	0	0
Clostridium_caccae	New species IHU	Bacillota	Clostridia	Eubacteriales	Clostridiaceae	Clostridium	1	0	0	Rods	1	0	0	0	0	0	0	1	0	0
Clostridium_innocuum	Human, Gut	Bacillota	Erysipelotrichia	Erysipelotrichales	Erysipelotrichaceae	Erysipelatoclostridium	1	0	0	Rods	1	0	1	0	1	1	0	0	1	1
Clostridium_marseillense	P2262	Bacillota	Clostridia	Eubacteriales	Clostridiaceae	Clostridium	1	0	0	Rods	1	0	0	1	0	0	0	0	0	0
Clostridium_perfringens	Human, Gut	Bacillota	Clostridia	Eubacteriales	Clostridiaceae	Clostridium	1	0	0	Rods	1	0	0	1	0	1	0	1	1	1
Clostridium_phoceensis	Human, Gut	Bacillota	Clostridia	Eubacteriales	Clostridiaceae	Clostridium	1	0	0	Rods	1	0	0	0	1	1	1	0	0	0
Clostridium_scindens	Human, Gut	Bacillota	Clostridia	Eubacteriales	Lachnospiraceae	Lachnoclostridium	1	0	0	Rods	1	0	0	0	1	1	0	0	0	0
Clostridium_sporogenes	Human, Gut	Bacillota	Clostridia	Eubacteriales	Clostridiaceae	Clostridium	1	0	0	Rods	1	0	0	0	0	1	0	1	1	1
Clostridium_symbosium	Rare Human, wound	Bacillota	Clostridia	Eubacteriales	Lachnospiraceae	Lachnoclostridium	1	0	0	Rods	0	1	0	0	1	0	0	0	1	0
Clostridium_tertium	Food, cheese	Bacillota	Clostridia	Eubacteriales	Clostridiaceae	Clostridium	1	0	0	Rods	1	0	0	0	0	0	0	0	1	1
Clostridium_tyrobutyricum	Human, blood	Bacillota	Clostridia	Eubacteriales	Clostridiaceae	Clostridium	1	0	0	Rods	1	0	0	0	0	0	1	0	0	0
Collinsella_aerofaciens	Human, Gut	Actinobacteria	Coriobacteriia	Coriobacteriales	Coriobacteriaceae	Collinsella	1	0	0	Rods	1	0	0	1	0	1	1	1	1	1
Collinsella_bouchesdurhonensis	Human, Gut, faeces	Actinobacteria	Coriobacteriia	Coriobacteriales	Coriobacteriaceae	Collinsella	1	0	0	Rods	1	0	0	0	0	0	0	1	0	0
Comamonas_kerstersii	Human, gut and Environment	Proteobacteria	Betaproteobacteria	Burkholderiales	Comamonadaceae	Comamonas	0	1	0	Rods	0	1	0	1	0	0	0	0	0	0
Congobacterium_massiliense	Human, Gut	Bacillota	Clostridia	Eubacteriales	Eubacteriales_Family_XIII	Congobacterium	1	0	0	Rods	1	0	0	0	0	1	0	1	0	0
Coprococcus_comes	Human, Gut, faeces	Bacillota	Clostridia	Eubacteriales	Lachnospiraceae	Coprococcus	1	0	0	cocci	1	0	0	0	0	1	0	1	1	0
Cryptobacterium_curtum	Human, oral cavity	Actinobacteria	Coriobacteriia	Eggerthellales	Eggerthellaceae	Cryptobacterium	1	0	0	Rods	1	0	1	1	0	0	0	0	0	0
Cutibacterium_acnes	Human, skin	Actinobacteria	Actinomycetia	Propionibacteriales	Propionibacteriaceae	Cutibacterium	1	0	0	Rods	1	0	0	0	0	1	0	1	0	0
Desulfovibrio_piger	Human, Gut	Proteobacteria	Deltaproteobacteria	Desulfovibrionales	Desulfovibrionaceae	Desulfovibrio	1	0	0	Rods	0	1	0	0	0	1	0	1	0	0
Dialister_invisus	Human, Oral cavity	Bacillota	Negativicutes	Veillonellales	Veillonellaceae	Dialister	1	0	0	coccobacillus	0	1	0	1	1	1	0	0	1	0
Dialister_pneumosintes	Human, Oral cavity	Bacillota	Negativicutes	Veillonellales	Veillonellaceae	Dialister	1	0	0	coccobacillus	0	1	0	0	1	0	0	0	0	0
Dielma_fastidiosa	Human, Gut, faeces	Bacillota	Erysipelotrichia	Erysipelotrichales	Erysipelotrichaceae	Dielma	1	0	0	Rods	0	1	0	0	0	1	0	0	0	0
Dorea_longicatena	Human, Gut, faeces	Bacillota	Clostridia	Eubacteriales	Lachnospiraceae	Dorea	1	0	0	Rods	1	0	1	1	1	1	0	1	1	1
Dorea_provencensis	Human, Gut, New species IHU	Bacillota	Clostridia	Eubacteriales	Lachnospiraceae	Dorea	1	0	0	Rods	1	0	0	0	0	0	0	1	0	0
Dorea_timonensis	Human, Gut, faeces	Bacillota	Clostridia	Eubacteriales	Lachnospiraceae	Dorea	1	0	0	Rods	1	0	0	1	1	1	0	1	1	0
Drancourtella_massiliensis	Human, Gut, faeces	Bacillota	Clostridia	Eubacteriales	Oscillospiraceae	Drancourtella	1	0	0	Rods	1	0	0	0	0	1	1	1	1	1
Eggerthella_lenta	Human, Gut, faeces	Actinobacteria	Coriobacteriia	Eggerthellales	Eggerthellaceae	Eggerthella	1	0	0	Rods	1	0	0	1	1	1	1	0	0	1
Eggerthella_timonensis	Human, Gut, faeces	Actinobacteria	Coriobacteriia	Eggerthellales	Eggerthellaceae	Eggerthella	1	0	0	Rods	1	0	0	0	0	1	0	0	0	0
Enorma_timonensis	Human, Gut, faeces	Actinobacteria	Coriobacteriia	Coriobacteriales	Coriobacteriaceae	Enorma	1	0	0	Rods	1	0	0	1	0	0	0	0	0	0
Enterobacter_cloacae_complex	Human, Gut, respiratory	Proteobacteria	Gammaproteobacteria	Enterobacteriales	Enterobacteriaceae	Enterobacter	0	0	1	Rods	0	1	1	0	0	1	0	0	0	0
Enterocloster_aldenensis	Human, Gut	Bacillota	Clostridia	Eubacteriales	Lachnospiraceae	Enterocloster	1	0	0	Rods	0	1	1	0	0	1	0	1	1	0
Enterocloster_bolteae	Human, Gut, faeces	Bacillota	Clostridia	Eubacteriales	Lachnospiraceae	Enterocloster	1	0	0	Rods	1	0	1	0	0	1	0	0	1	1
Enterocloster_citroniae	Human, Gut	Bacillota	Clostridia	Eubacteriales	Lachnospiraceae	Enterocloster	1	0	0	Rods	1	0	0	0	0	1	0	1	1	1
Enterocloster_clostridioformis	Animal, calf, rumen	Bacillota	Clostridia	Eubacteriales	Lachnospiraceae	Enterocloster	1	0	0	Rods	0	1	0	1	1	1	0	0	1	0
Enterocloster_lavalensis	Human, Gut, faeces	Bacillota	Clostridia	Eubacteriales	Lachnospiraceae	Enterocloster	1	0	0	Rods	1	0	0	0	0	1	0	1	0	0
Enterococcus_avium	Rare Human, blood, Birds	Bacillota	Bacilli	Lactobacillales	Enterococcaceae	Enterococcus	0	0	1	cocci	1	0	1	0	0	0	0	0	0	0
Enterococcus_canintestini	Animal, dogs	Bacillota	Bacilli	Lactobacillales	Enterococcaceae	Enterococcus	0	0	1	cocci	1	0	1	0	0	0	0	0	0	0
Enterococcus_casseliflavus	Rare Human, Gut, UTI	Bacillota	Bacilli	Lactobacillales	Enterococcaceae	Enterococcus	0	0	1	cocci	1	0	0	0	0	0	0	0	0	1
Enterococcus_dispar	Human, Gut, synovial fluid	Bacillota	Bacilli	Lactobacillales	Enterococcaceae	Enterococcus	0	0	1	cocci	1	0	1	1	0	0	0	0	0	0
Enterococcus_durans	Rare Human, blood, endocarditis	Bacillota	Bacilli	Lactobacillales	Enterococcaceae	Enterococcus	0	0	1	cocci	1	0	0	0	0	0	1	0	0	0
Enterococcus_faecalis	Human, Gut	Bacillota	Bacilli	Lactobacillales	Enterococcaceae	Enterococcus	0	0	1	cocci	1	0	0	1	1	0	1	1	1	1
Enterococcus_faecium	Human, Gut	Bacillota	Bacilli	Lactobacillales	Enterococcaceae	Enterococcus	0	0	1	cocci	1	0	0	1	1	0	1	1	1	1
Enterococcus_gallinarum	Human, blood	Bacillota	Bacilli	Lactobacillales	Enterococcaceae	Enterococcus	0	0	1	cocci	1	0	1	0	0	0	0	0	1	1
Enterococcus_hirae	Rare, Human, Gut	Bacillota	Bacilli	Lactobacillales	Enterococcaceae	Enterococcus	0	0	1	cocci	1	0	1	0	0	0	0	0	0	0
Enterococcus_pseudoavium	Animal, bovine	Bacillota	Bacilli	Lactobacillales	Enterococcaceae	Enterococcus	0	0	1	cocci	1	0	1	0	0	0	0	0	0	0
Enterococcus_thailandicus	Food, fermented sausage	Bacillota	Bacilli	Lactobacillales	Enterococcaceae	Enterococcus	0	0	1	cocci	1	0	0	0	0	0	0	0	0	1
Erysipelatoclostridium_ramosum	Human, Gut	Bacillota	Erysipelotrichia	Erysipelotrichales	Erysipelotrichaceae	Erysipelatoclostridium	1	0	0	Rods	1	0	1	0	0	0	0	0	0	0
Escherichia_coli	Human, Gut	Proteobacteria	Gammaproteobacteria	Enterobacteriales	Enterobacteriaceae	Escherichia	0	1	0	Rods	0	1	1	1	1	1	0	1	1	1
Eubacterium_infirmum	Human periodontal pockets	Bacillota	Clostridia	Eubacteriales	Eubacteriales_Family_XIII	_	1	0	0	Rods	1	0	0	0	0	0	0	0	1	0
Eubacterium_limosum	Human, Gut	Bacillota	Clostridia	Eubacteriales	Eubacteriaceae	Eubacterium	1	0	0	Rods	1	0	0	1	0	0	0	1	0	0
Eubacterium_massiliense	Environment, soil	Bacillota	Clostridia	Eubacteriales	Eubacteriaceae	Eubacterium	1	0	0	Rods	1	0	0	0	0	1	0	0	0	1
Eubacterium_tenue	Human, female post abortion	Bacillota	Clostridia	Eubacteriales	Peptostreptococcaceae	Paeniclostridium	1	0	0	Rods	1	0	0	0	0	1	0	0	1	0
Ezakiella_coagulans	Human, perineum	Bacillota	Tissierellia	_	_	Ezakiella	1	0	0	Rods	0	1	0	0	0	0	0	0	0	1
Facklamia_hominis	Human, most sites except Gut	Bacillota	Bacilli	Lactobacillales	Aerococcaceae	Facklamia	0	1	0	cocci	1	0	0	0	0	0	1	0	0	0
Finegoldia_magna	Human Gut, and other sites	Bacillota	Tissierellia	Tissierellales	Peptoniphilaceae	Finegoldia	1	0	0	cocci	1	0	1	0	0	1	1	0	0	0
Flavonifractor_plautii	Human, Gut	Bacillota	Clostridia	Eubacteriales	Oscillospiraceae	Flavonifractor	1	0	0	Rods	1	0	1	0	1	1	1	1	1	1
Fusicatenibacter_saccharivorans	Human, Gut	Bacillota	Clostridia	Eubacteriales	Lachnospiraceae	Fusicatenibacter	1	0	0	cocci	1	0	0	0	0	0	0	1	1	0
Gabonibacter_massiliensis	Human, Gut	Bacteroidota	Bacteroidia	Bacteroidales	Porphyromonadaceae	Gabonibacter	1	0	0	coccobacillus	0	1	0	0	1	0	0	0	0	0
Gleimia_europaea	Human, breast abscess	Actinobacteria	Actinomycetia	Actinomycetales	Actinomycetaceae	Gleimia	0	0	1	Rods	1	0	0	0	0	0	0	0	1	0
Gordonibacter_pamelaeae	Human, Gut, Colon	Actinobacteria	Coriobacteriia	Eggerthellales	Eggerthellaceae	Gordonibacter	1	0	0	coccoactillus	0	1	0	1	0	0	1	0	0	0
Haloimpatiens_massiliensis	Human, Gut	Bacillota	Clostridia	Eubacteriales	Clostridiaceae	Haloimpatiens	1	0	0	Rods	1	0	0	0	0	0	0	0	1	0
Holdemanella_biformis	Human, Gut, faeces	Bacillota	Erysipelotrichia	Erysipelotrichales	Erysipelotrichaceae	Holdemanella	1	0	0	cocci	1	0	0	1	0	1	0	1	0	0
Holdemania_timonensis	Human, Gut ??	Bacillota	Erysipelotrichia	Erysipelotrichales	Erysipelotrichaceae	Holdemania	1	0	0	Rods	1	0	0	0	0	0	0	0	1	0
Hungatella_hathewayi	Human, Gut, faeces	Bacillota	Clostridia	Eubacteriales	Clostridiaceae	Hungatella	1	0	0	Rods	1	0	0	0	1	0	0	1	1	0
Ihuella_massiliensis	Human, Gut	Bacillota	_	_	_	_	0	0	0	NA	0	0	0	1	0	1	0	0	1	0
Ileibacillus_massiliensis	Human, Gut ??	_	_	_	_	_	0	0	0	NA	0	0	0	1	0	0	0	0	0	0
Intestinibacter_bartlettii	Human, Gut	Bacillota	Clostridia	Eubacteriales	Peptostreptococcaceae	Intestinibacter	1	0	0	Rods	1	0	0	0	0	0	0	0	1	0
Intestinimonas_butyriciproducens	Animal, caecum of mouse	Bacillota	Clostridia	Eubacteriales	_	Intestinimonas	1	0	0	Rods	1	0	0	0	0	1	0	1	0	1
Intestinimonas_massiliensis	Human, Gut	Bacillota	Clostridia	Eubacteriales	_	Intestinimonas	1	0	0	Rods	1	0	0	0	1	0	0	0	0	1
Jeddahella_massiliensis	Human, Gut	_	_	_	_	_	0	0	0	NA	0	0	0	0	0	0	1	0	1	0
Klebsiella_aerogenes	Human, Gut	Bacillota	Tissierellia	_	_	Kallipyga	0	1	0	Rods	0	1	0	0	0	1	0	0	0	0
Klebsiella_pneumoniae	Human, Gut	Proteobacteria	Gammaproteobacteria	Enterobacteriales	Enterobacteriaceae	Klebsiella	0	1	0	Rods	0	1	0	0	0	1	1	0	0	0
Kocuria_rhizophila	Human, skin	Actinobacteria	Actinomycetia	Micrococcales	Micrococcaceae	Kocuria	0	1	0	cocci	1	0	0	0	0	0	1	0	0	0
Lachnoclostridium_edouardi	Human, Gut, faeces	Bacillota	Clostridia	Eubacteriales	Lachnospiraceae	Lachnoclostridium	1	0	0	Rods	1	0	0	0	0	1	0	0	0	0
Lacticaseibacillus_casei	Human, Gut	Bacillota	Bacilli	Lactobacillales	Lactobacillaceae	Lacticaseibacillus	0	0	1	Rods	1	0	1	1	0	0	0	0	0	0
Lacticaseibacillus_paracasei	Human, vagina	Bacillota	Bacilli	Lactobacillales	Lactobacillaceae	Lacticaseibacillus	0	0	1	Rods	1	0	1	1	1	0	1	0	0	0
Lacticaseibacillus_rhamnosus	Human, Gut	Bacillota	Bacilli	Lactobacillales	Lactobacillaceae	Lacticaseibacillus	0	0	1	Rods	1	0	1	1	0	0	0	0	0	0
Lactiplantibacillus_plantarum	Human, Gut, fermnted food	Bacillota	Bacilli	Lactobacillales	Lactobacillaceae	Lactiplantibacillus	0	0	1	Rods	1	0	1	0	0	0	1	0	0	0
Lactobacillus_delbrueckii_subsp_lactis	Human, Gut, Yogurt	Bacillota	Bacilli	Lactobacillales	Lactobacillaceae	Lactobacillus	0	0	1	Rods	1	0	0	0	0	0	0	1	0	0
Lactobacillus_gasseri	Human, Gut	Bacillota	Bacilli	Lactobacillales	Lactobacillaceae	Lactobacillus	0	0	1	Rods	1	0	1	0	0	0	0	0	0	0
Lactobacillus_timonensis	Human, Gut	Bacillota	Bacilli	Lactobacillales	Lactobacillaceae	Limosilactobacillus	0	0	1	Rods	1	0	1	0	0	0	0	0	1	0
Lactococcus_garvieae	Rare, Human, Gut, endocarditis	Bacillota	Bacilli	Lactobacillales	Streptococcaceae	Lactococcus	0	0	1	cocci	1	0	0	0	0	0	1	0	0	0
Lagierella_massiliensis	Human, Gut, faeces	Bacillota	Tissierellia	Tissierellales	Peptoniphilaceae	Lagierella	1	0	0	cocci	1	0	0	0	0	0	1	0	0	0
Lancefieldella_parvula	Human, gingiva	Actinobacteria	Coriobacteriia	Coriobacteriales	Atopobiaceae	Lancefieldella	1	0	0	Rods	1	0	1	0	0	0	0	0	0	0
Lentilactobacillus_parabuchneri	Human, saliva	Bacillota	Bacilli	Lactobacillales	Lactobacillaceae	Lentilactobacillus	0	1	0	Rods	1	0	1	0	0	0	0	0	0	0
Levilactobacillus_brevis	Human, Gut	Bacillota	Bacilli	Lactobacillales	Lactobacillaceae	Levilactobacillus	0	1	0	Rods	1	0	1	0	0	0	1	0	0	0
Ligilactobacillus_ruminis	Human, Gut	Bacillota	Bacilli	Lactobacillales	Lactobacillaceae	Ligilactobacillus	1	0	0	Rods	1	0	0	0	0	0	0	1	0	0
Ligilactobacillus_salivarius	Human, Gut	Bacillota	Bacilli	Lactobacillales	Lactobacillaceae	Ligilactobacillus	1	0	0	Rods	1	0	1	0	0	0	0	0	0	0
Limosilactobacillus_fermentum	Human, dental cares, plant	Bacillota	Bacilli	Lactobacillales	Lactobacillaceae	Limosilactobacillus	1	0	0	Rods	1	0	1	0	0	0	0	0	0	0
Limosilactobacillus_mucosae	Animal, pig	Bacillota	Bacilli	Lactobacillales	Lactobacillaceae	Limosilactobacillus	1	0	0	Rods	1	0	0	1	0	0	0	0	1	0
Limosilactobacillus_reuteri	Human, Gut	Bacillota	Bacilli	Lactobacillales	Lactobacillaceae	Limosilactobacillus	1	0	0	Rods	1	0	0	0	0	1	0	0	0	0
Marseillibacter_massiliensis	Human, Gut	Bacillota	Clostridia	Eubacteriales	Oscillospiraceae	Marseillibacter	1	0	0	Rods	0	1	0	0	1	0	0	1	1	1
Marseillicoccus_timonensis	Human, Gut	_	_	_	_	Marseillicoccus	0	0	0	NA	0	0	0	0	0	1	0	0	0	0
Massilimicrobiota_timonensis	Human, Gut	Bacillota	Erysipelotrichia	Erysipelotrichales	Erysipelotrichaceae	Massilimicrobiota	1	0	0	Rods	0	1	0	0	0	0	0	0	1	0
Massilistercora_timonensis	Human, Gut	Bacillota	Clostridia	Eubacteriales	_	Massilistercora	1	0	0	Rods	0	1	0	1	0	0	0	0	0	0
Megiella_massiliensis	Human, Gut ??	_	_	_	_	Megiella	0	0	0	NA	0	0	0	0	1	0	0	0	0	0
Merdibacter_massiliensis	Human, Gut, ileum	Bacillota	Erysipelotrichia	Erysipelotrichales	Erysipelotrichaceae	Merdibacter	1	0	0	Rods	0	1	0	0	1	0	0	0	0	0
Mixta_calida	Food, infant formula	Proteobacteria	Gammaproteobacteria	Enterobacterales	Erwiniaceae	Mixta	0	1	0	Ovoid	0	1	0	0	0	0	0	1	0	0
Mogibacterium_neglectum	Huamn, oral cavity	Bacillota	Clostridia	Eubacteriales	Eubacteriales_Family_XIII	Mogibacterium	1	0	0	Rods	1	0	0	0	0	0	0	0	1	0
Mogibacterium_timidum	Huamn, oral cavity	Bacillota	Clostridia	Eubacteriales	Eubacteriales_Family_XIII	Mogibacterium	1	0	0	Rods	1	0	0	0	1	0	0	0	0	0
Mogibacterium_vescum	Huamn, oral cavity	Bacillota	Clostridia	Eubacteriales	Eubacteriales_Family_XIII	Mogibacterium	1	0	0	Rods	1	0	0	0	0	0	0	0	1	0
Moraxella_osloensis	Human, respiratory	Proteobacteria	Gammaproteobacteria	Moraxellales	Moraxellaceae	Moraxella	0	0	1	Rods	0	1	0	0	0	0	0	0	1	0
Moryella_indoligenes	Human, Gut, intra-abdominal abscess	Bacillota	Clostridia	Eubacteriales	Lachnospiraceae	Moryella	1	0	0	Rods	1	0	0	0	0	1	0	0	0	1
Murdochiella_asaccharolytica	Human, wound	Bacillota	Tissierellia	Tissierellales	Peptoniphilaceae	Murdochiella	1	0	0	cocci	1	0	0	0	0	1	0	0	1	0
Negativibacillus_massiliensis	Human, Gut, colon	Bacillota	_	_	_	Negativibacillus	1	0	0	Rods	0	1	0	0	1	0	0	0	0	0
Negativicoccus_succinicivorans	Human, wound	Bacillota	Negativicutes	Veillonellales	Veillonellaceae	Negativicoccus	1	0	0	cocci	0	1	0	0	1	0	1	0	0	0
Nialla_alba	New species, Food, digestive syrub	Bacillota	Bacilli	Bacillales	Bacillaceae	Niallia	0	1	0	Rods	Variable	Variable	0	0	1	0	0	0	0	0
Odoribacter_splanchnicus	Human, Gut	Bacteroidota	Bacteroidia	Bacteroidales	Odoribacteraceae	Odoribacter	1	0	0	Rods	0	1	0	0	0	1	0	1	0	0
Olsenella_congonensis	Human, Gut, faeces	Actinobacteria	Coriobacteriia	Coriobacteriales	Atopobiaceae	Olsenella	1	0	0	Rods	1	0	0	0	0	0	0	1	0	0
Olsenella_massiloralis	Human, oral cavity	Actinobacteria	Coriobacteriia	Coriobacteriales	Atopobiaceae	Olsenella	1	0	0	Rods	1	0	0	0	0	0	1	0	0	0
Olsenella_phocaeensis	Human, Gut, faeces	Actinobacteria	Coriobacteriia	Coriobacteriales	Atopobiaceae	Olsenella	1	0	0	Rods	1	0	0	0	0	1	0	0	1	0
Oribacterium_massiliense	Human Gut, new species	_	_	_	_	Oribacterium	0	0	0	NA	0	0	0	0	0	0	0	1	0	0
Oscillibacter_massiliensis	Human, Gut	Bacillota	Clostridia	Eubacteriales	Oscillospiraceae	Oscillibacter	1	0	0	Rods	0	1	0	0	1	0	0	0	1	0
Oscillibacter_timonensis	Human, Gut	Bacillota	Clostridia	Eubacteriales	Oscillospiraceae	Oscillibacter	1	0	0	Rods	0	1	0	0	1	0	0	0	0	0
Paeniclostridium_sordellii	Human, Gut, vagina - could be fatal	Bacillota	Clostridia	Eubacteriales	Peptostreptococcaceae	Paeniclostridium	1	0	0	Rods	1	0	0	1	0	0	0	1	0	0
Pantoea_agglomerans	Human Gut, plant	Proteobacteria	Gammaproteobacteria	Enterobacterales	Erwiniaceae	Pantoea	0	0	1	Rods	0	1	0	0	0	1	0	0	0	0
Pantoea_conspicua	Human, blood	Proteobacteria	Gammaproteobacteria	Enterobacterales	Erwiniaceae	Pantoea	0	0	1	Rods	0	1	0	0	0	1	0	0	0	0
Pantoea_septica	Human, Gut, faeces	Proteobacteria	Gammaproteobacteria	Enterobacterales	Erwiniaceae	Pantoea	0	0	1	Rods	0	1	0	0	0	1	0	0	0	0
Parabacteroides_distasonis	Human, Gut	Bacteroidota	Bacteroidia	Bacteroidales	Tannerellaceae	Parabacteroides	1	0	0	Rods	0	1	0	1	1	1	1	1	0	1
Parabacteroides_johnsonii	Human, Gut, faeces	Bacteroidota	Bacteroidia	Bacteroidales	Tannerellaceae	Parabacteroides	1	0	0	Rods	0	1	0	0	0	0	1	0	0	0
Parabacteroides_merdae	Human, Gut, faeces	Bacteroidota	Bacteroidia	Bacteroidales	Tannerellaceae	Parabacteroides	1	0	0	Rods	0	1	0	1	0	1	1	1	1	0
Paraclostridium_bifermentans	Human, Gut	Bacillota	Clostridia	Eubacteriales	Clostridiaceae	Paraclostridium	1	0	0	Rods	1	0	0	0	0	0	0	0	1	1
Parasutterella_excrementihominis	Human, Gut, faeces	Proteobacteria	Betaproteobacteria	Burkholderiales	Sutterellaceae	Parasutterella	1	0	0	Rods	0	1	0	0	1	0	1	0	0	0
Parvimonas_micra	Human, Gut, dental plaque	Bacillota	Tissierellia	Tissierellales	Peptoniphilaceae	Parvimonas	1	0	0	cocci	1	0	0	0	0	0	0	0	1	0
Pediococcus_acidilactici	Food, milk, plant, probiotic	Bacillota	Bacilli	Lactobacillales	Lactobacillaceae	Pediococcus	0	0	1	cocci	1	0	0	1	1	0	0	0	0	0
Pediococcus_pentosaceus	Human, Gut, ileum	Bacillota	Bacilli	Lactobacillales	Lactobacillaceae	Pediococcus	0	0	1	cocci	1	0	0	1	0	0	0	0	0	0
Peptoniphilus_gorbachii	Human, abscess	Bacillota	Tissierellia	Tissierellales	Peptoniphilaceae	Peptoniphilus	1	0	0	cocci	1	0	1	0	0	0	0	0	1	0
Peptoniphilus_grossensis	Human, Gut, faeces	Bacillota	Tissierellia	Tissierellales	Peptoniphilaceae	Peptoniphilus	1	0	0	cocci	1	0	0	0	0	1	1	0	1	0
Peptoniphilus_harei	Human, Gut	Bacillota	Tissierellia	Tissierellales	Peptoniphilaceae	Peptoniphilus	1	0	0	cocci	1	0	1	0	1	0	1	0	0	0
Peptoniphilus_koenoeneniae	Human, buttock abscess	Bacillota	Tissierellia	Tissierellales	Peptoniphilaceae	Peptoniphilus	1	0	0	cocci	1	0	0	0	0	1	1	0	1	1
Peptoniphilus_lacrimalis	Human, Gut	Bacillota	Tissierellia	Tissierellales	Peptoniphilaceae	Peptoniphilus	1	0	0	cocci	1	0	0	0	0	1	0	0	1	0
Peptoniphilus_meridionalis	Human, Gut ??	Bacillota	Tissierellia	Tissierellales	Peptoniphilaceae	Peptoniphilus	1	0	0	cocci	1	0	0	0	0	1	0	1	0	0
Peptoniphilus_urinimassiliensis	Human, urine	Bacillota	Tissierellia	Tissierellales	Peptoniphilaceae	Peptoniphilus	1	0	0	cocci	1	0	0	0	0	0	1	0	0	0
Peptoniphilus_vaginalis	Human, vagina	Bacillota	Tissierellia	Tissierellales	Peptoniphilaceae	Peptoniphilus	1	0	0	cocci	1	0	1	0	0	0	1	0	0	0
Peptostreptocaccus_bacterium	Human, Gut	Bacillota	Clostridia	Eubacteriales	Peptostreptococcaceae	Peptostreptococcus	1	0	0	cocci	1	0	0	0	0	0	0	1	0	0
Phascolarctobacterium_faecium	Human, Gut / Animal, koala, faeces	Bacillota	Negativicutes	Acidaminococcales	Acidaminococcaceae	Phascolarctobacterium	1	0	0	Rods	0	1	0	0	0	0	0	0	0	1
Phocaeicola_vulgatus	Human, Gut	Bacteroidota	Bacteroidia	Bacteroidales	Bacteroidaceae	Phocaeicola	1	0	0	Rods	0	1	0	0	1	1	1	1	1	1
Phoenicibacter_congonensis	Human, Gut	Actinobacteria	Coriobacteriia	Eggerthellales	Eggerthellaceae	Phoenicibacter	1	0	0	Rods	1	0	1	0	0	0	0	0	0	0
Polynesia_massiliensis	Human, Gut	_	_	_	_	Polynesia	0	0	0	NA	0	0	0	0	0	0	0	0	1	0
Porphyromonas_bennonis	Human, wound	Bacteroidota	Bacteroidia	Bacteroidales	Porphyromonadaceae	Porphyromonas	1	0	0	Rods	0	1	0	0	0	0	1	0	0	0
Prevotella_caccae	Human, Gut	Bacteroidota	Bacteroidia	Bacteroidales	Prevotellaceae	Prevotella	1	0	0	Rods	0	1	0	0	0	0	0	1	0	0
Prevotella_copri	Human, Gut	Bacteroidota	Bacteroidia	Bacteroidales	Prevotellaceae	Prevotella	1	0	0	Rods	0	1	0	0	0	1	0	1	0	0
Prevotella_denticola	Human, dental plaque	Bacteroidota	Bacteroidia	Bacteroidales	Prevotellaceae	Prevotella	1	0	0	Rods	0	1	1	0	0	0	0	0	0	0
Prevotella_disiens	Human, vagina	Bacteroidota	Bacteroidia	Bacteroidales	Prevotellaceae	Prevotella	1	0	0	Rods	0	1	0	0	0	0	0	0	0	1
Prevotella_salivae	Human, saliva	Bacteroidota	Bacteroidia	Bacteroidales	Prevotellaceae	Prevotella	1	0	0	Rods	0	1	0	0	0	1	0	1	1	0
Propionimicrobium_lymphophilum	Human skin, UTI	Actinobacteria	Actinomycetia	Propionibacteriales	Propionibacteriaceae	Propionibacterium	1	0	0	Rods	1	0	0	0	0	0	1	0	0	0
Provencibacterium_massiliense	Human, Gut, faeces	Bacillota	Clostridia	Eubacteriales	Oscillospiraceae	Provencibacterium	1	0	0	Rods	0	1	0	0	1	1	0	1	0	0
Pseudoclavibacter_alba	Human, urine	Actinobacteria	Actinomycetia	Micrococcales	Microbacteriaceae	Pseudoclavibacter	0	1	0	Rods	1	0	1	0	0	0	0	0	0	0
Pseudoramibacter_alactolyticus	Human, endodontic origin	Bacillota	Clostridia	Eubacteriales	Eubacteriaceae	Pseudoramibacter	1	0	0	Rods	1	0	0	0	0	0	0	0	1	0
Pyramidobacter_piscolens	Human, mouth	Synergistetes	Synergistia	Synergistales	Synergistaceae	Pyramidobacter	1	0	0	Rods	0	1	0	0	1	0	0	0	1	0
Raoultibacter_massiliensis	Human, Gut	Actinobacteria	Coriobacteriia	Eggerthellales	Eggerthellaceae	Raoultibacter	1	0	0	Rods	1	0	0	0	1	0	0	1	0	0
Raoultibacter_timonensis	Human, Gut	Actinobacteria	Coriobacteriia	Eggerthellales	Eggerthellaceae	Raoultibacter	1	0	0	Rods	1	0	0	0	0	1	0	0	0	0
Rothia_mucilaginosa	Human, oral cavity	Actinobacteria	Actinomycetia	Micrococcales	Micrococcaceae	Rothia	0	1	0	Rods	1	0	0	0	0	0	1	0	0	0
Ruminococcus_phoceensis	Human, Gut	Bacillota	Clostridia	Eubacteriales	Lachnospiraceae	Mediterraneibacter	1	0	0	coccobacillus	1	0	0	0	1	0	0	1	1	0
Rummeliibacillus_stabekisii	Animal, fish	Bacillota	Bacilli	Bacillales	Planococcaceae	Rummeliibacillus	0	1	0	Rods	1	0	0	0	0	0	1	0	0	0
Sanamassiliae_timonensis	Human, Gut	_	_	_	_	Sanamassiliae	0	0	0	NA	0	0	0	0	0	0	0	0	1	0
Scardovia_inopinata	Human, dental cares	Actinobacteria	Actinomycetia	Bifidobacteriales	Bifidobacteriaceae	Scardovia	1	0	0	Rods	1	0	0	0	0	0	1	0	0	0
Senegalimassilia_anaerobia	Human, Gut, faeces	Actinobacteria	Coriobacteriia	Coriobacteriales	Coriobacteriaceae	Senegalimassilia	1	0	0	coocobacilli	1	0	0	0	0	1	0	1	0	1
Slackia_exigua	Human Gut, wound, oral	Actinobacteria	Coriobacteriia	Eggerthellales	Eggerthellaceae	Slackia	1	0	0	Rods	1	0	1	0	0	1	0	0	1	0
Slackia_isoflavoniconvertens	Human, Gut	Actinobacteria	Coriobacteriia	Eggerthellales	Eggerthellaceae	Slackia	1	0	0	Rods	1	0	0	0	0	0	0	1	1	1
Solobacterium_moorei	Human, Gut, faeces	Bacillota	Erysipelotrichia	Erysipelotrichales	Erysipelotrichaceae	Solobacterium	1	0	0	Rods	1	0	0	0	0	0	0	0	1	0
Staphylococcus_aureus	Human, Gut	Bacillota	Bacilli	Bacillales	Staphylococcaceae	Staphylococcus	0	1	0	cocci	1	0	0	1	0	0	0	0	0	0
Staphylococcus_capitis	Human, Gut	Bacillota	Bacilli	Bacillales	Staphylococcaceae	Staphylococcus	0	1	0	cocci	1	0	0	0	0	0	1	0	0	0
Staphylococcus_cohnii	Human, skin	Bacillota	Bacilli	Bacillales	Staphylococcaceae	Staphylococcus	0	1	0	cocci	1	0	0	1	0	0	0	0	0	0
Staphylococcus_hominis	Human, skin	Bacillota	Bacilli	Bacillales	Staphylococcaceae	Staphylococcus	0	1	0	cocci	1	0	0	0	0	0	0	0	1	0
Streptococcus_agalactiae	Human, Gut	Bacillota	Bacilli	Lactobacillales	Streptococcaceae	Streptococcus	0	0	1	cocci	1	0	1	0	0	0	0	0	0	0
Streptococcus_anginosus	Human, Gut, oral cavity	Bacillota	Bacilli	Lactobacillales	Streptococcaceae	Streptococcus	0	0	1	cocci	1	0	1	1	0	1	0	1	0	0
Streptococcus_australis	Human, Gut ??	Bacillota	Bacilli	Lactobacillales	Streptococcaceae	Streptococcus	0	0	1	cocci	1	0	0	1	0	0	0	0	0	0
Streptococcus_constellatus	Human, Gut	Bacillota	Bacilli	Lactobacillales	Streptococcaceae	Streptococcus	1	0	0	cocci	1	0	1	1	0	1	0	0	0	0
Streptococcus_equinus	Human, Gut and Horse	Bacillota	Bacilli	Lactobacillales	Streptococcaceae	Streptococcus	0	0	1	cocci	1	0	0	0	0	0	0	0	0	1
Streptococcus_gallolyticus	Human, Gut	Bacillota	Bacilli	Lactobacillales	Streptococcaceae	Streptococcus	1	0	0	cocci	1	0	1	0	0	0	0	0	0	1
Streptococcus_mutans	Human, Gut, oral cavity	Bacillota	Bacilli	Lactobacillales	Streptococcaceae	Streptococcus	0	0	1	cocci	1	0	0	0	1	1	0	0	0	0
Streptococcus_parasanguinis	Human, Gut, oral cavity	Bacillota	Bacilli	Lactobacillales	Streptococcaceae	Streptococcus	0	0	1	cocci	1	0	1	0	0	0	0	0	0	0
Streptococcus_salivarius	Human, Gut, oral cavity	Bacillota	Bacilli	Lactobacillales	Streptococcaceae	Streptococcus	0	1	0	cocci	1	0	1	0	0	0	0	1	0	0
Sutterella_massiliensis	Human, Gut	Proteobacteria	Betaproteobacteria	Burkholderiales	Sutterellaceae	Sutterella	1	0	0	Rods	0	1	0	0	0	0	0	1	0	0
Sutterella_seckii	Human, Gut	Proteobacteria	Betaproteobacteria	Burkholderiales	Sutterellaceae	Sutterella	1	0	0	Rods	0	1	0	0	0	0	0	0	1	0
Sutterella_wadsworthensis	Human, Gut, abdominal fluid	Proteobacteria	Betaproteobacteria	Burkholderiales	Sutterellaceae	Sutterella	1	0	0	Rods	0	1	0	0	0	0	0	1	0	1
Terrisporobacter_glycolicus	Human, blood, gut of rat	Bacillota	Clostridia	Eubacteriales	Peptostreptococcaceae	Terrisporobacter	1	0	0	Rods	1	0	0	0	0	0	0	1	0	0
Transplantifaecale_massiliensis	Human, Gut, new genus IHU					Transplantifaecale	0	0	0	NA	0	0	0	1	0	0	0	0	0	0
Turicibacter_sanguinis	Human, Gut, faeces	Bacillota	Erysipelotrichia	Erysipelotrichales	Turicibacteraceae	Turicibacter	1	0	0	Rods	1	0	0	0	0	0	0	1	0	0
Veillonella_atypica	Human, Gut	Bacillota	Negativicutes	Veillonellales	Veillonellaceae	Veillonella	1	0	0	cocci	0	1	1	0	0	0	0	0	0	0
Veillonella_parvula	Human, Gut	Bacillota	Negativicutes	Veillonellales	Veillonellaceae	Veillonella	1	0	0	cocci	0	1	1	0	0	0	0	0	0	0
Weissella_cibaria	Human, Gut	Bacillota	Bacilli	Lactobacillales	Lactobacillaceae	Weissella	0	1	0	coccobacillus	1	0	0	0	0	1	1	0	0	0
Weissella_confusa	Human, Gut, food	Bacillota	Bacilli	Lactobacillales	Lactobacillaceae	Weissella	0	1	0	coccobacillus	1	0	0	0	0	0	1	0	0	0
Weissella_paramesenteroides	Human, Gut	Bacillota	Bacilli	Lactobacillales	Lactobacillaceae	Weissella	0	1	0	coccobacillus	1	0	0	0	0	1	0	0	0	0
Winkia_neuii	Human, vagina	Actinobacteria	Actinomycetia	Actinomycetales	Actinomycetaceae	Winkia	0	0	1	Rods	1	0	1	0	0	0	0	0	0	0
Total No. of species													48	49	49	83	55	71	77	53

## Sheet: Species_Control_group
													Number of isolated colonies per sample
													1302	1018	1704	1822	1780	1620	1600	1364	1224	1346
Species	Sites	Phylum	Class	Order	Family	Genus	Anerobic	Aerobic	Facultative	Shape	Gram positive	Gram negative	CTL4	CTL6	CTL7	CTL8	CTL12	CTL13	CTL14	CTL15	CTL17	CTL21
Acidaminococcus_intestini	Human Gut, peritoneal fluid	Bacillota	Negativicutes	Acidaminococcales	Acidaminococcaceae	Acidaminococcus	1	0	0	Cocci	0	1	0	0	1	0	0	1	0	0	0	0
Actinotignum_schaalii	Human, urogenital	Actinobacteria	Actinomycetia	Actinomycetales	Actinomycetaceae	Actinotignum	0	0	1	Rods	1	0	0	0	0	0	0	1	0	0	0	0
Adlercreutzia_equolifaciens	Human, Gut, faeces	Actinobacteria	Coriobacteriia	Eggerthellales	Eggerthellaceae	Adlercreutzia	1	0	0	Rods	1	0	1	0	0	0	0	0	0	0	1	0
Agathobaculum_massiliense	Human, Gut, faeces	Bacillota	Clostridia	Eubacteriales	Oscillospiraceae	Agathobaculum	0	0	1	Rods	0	1	0	0	0	0	0	0	0	0	0	0
Akkermansia_muciniphila	Human, Gut	Verrucomicrobia	Verrucomicrobiae	Verrucomicrobiales	Akkermansiaceae	Akkermansia	1	0	0	Oval	0	1	0	0	0	1	0	0	0	0	0	0
Alistipes_communis	Human, Gut, faeces	Bacteroidota	Bacteroidia	Bacteroidales	Rikenellaceae	Alistipes	1	0	0	Rods	0	1	1	0	0	1	1	1	1	1	1	1
Alistipes_finegoldii	Human, Gut, appendix	Bacteroidota	Bacteroidia	Bacteroidales	Rikenellaceae	Alistipes	1	0	0	Rods	0	1	0	0	1	1	0	0	1	0	1	1
Alistipes_ihumii	Human, Gut, faeces	Bacteroidota	Bacteroidia	Bacteroidales	Rikenellaceae	Alistipes	1	0	0	Rods	0	1	0	0	0	0	0	0	1	0	0	0
Alistipes_indistinctus	Human, Gut, faeces	Bacteroidota	Bacteroidia	Bacteroidales	Rikenellaceae	Alistipes	1	0	0	Rods	0	1	0	0	1	0	0	0	0	0	0	0
Alistipes_jeddahensis	Human, Gut	Bacteroidota	Bacteroidia	Bacteroidales	Rikenellaceae	Alistipes	1	0	0	Rods	0	1	1	0	1	1	1	0	1	0	0	1
Alistipes_massiliensis	Human, Gut	Bacteroidota	Bacteroidia	Bacteroidales	Rikenellaceae	Alistipes	1	0	0	Rods	0	1	0	0	0	0	0	0	1	0	0	0
Alistipes_merdae	Human, Gut, New species IHU	Bacteroidota	Bacteroidia	Bacteroidales	Rikenellaceae	Alistipes	1	0	0	Rods	0	1	0	0	1	0	0	0	0	0	0	0
Alistipes_onderdonkii	Human, Gut, abscess	Bacteroidota	Bacteroidia	Bacteroidales	Rikenellaceae	Alistipes	1	0	0	Rods	0	1	0	0	1	0	0	0	1	0	0	0
Alistipes_phocaeensis	Human, Gut ??	Bacteroidota	Bacteroidia	Bacteroidales	Rikenellaceae	Alistipes	1	0	0	Rods	0	1	0	0	0	0	0	0	0	0	0	1
Alistipes_putredinis	Human, Gut, faeces	Bacteroidota	Bacteroidia	Bacteroidales	Rikenellaceae	Alistipes	1	0	0	Rods	0	1	0	0	0	1	1	0	1	1	0	0
Alistipes_senegalensis	Human, Gut, faeces	Bacteroidota	Bacteroidia	Bacteroidales	Rikenellaceae	Alistipes	1	0	0	Rods	0	1	0	0	1	1	0	0	0	0	0	0
Alistipes_shahii	Human, Gut, appendix	Bacteroidota	Bacteroidia	Bacteroidales	Rikenellaceae	Alistipes	1	0	0	Rods	0	1	0	0	1	1	0	1	1	1	0	1
Allisonella_histaminiformans	Animal, Bovine rumen	Bacillota	Negativicutes	Veillonellales	Veillonellaceae	Allisonella	1	0	0	Oval	0	1	0	0	0	0	0	1	1	0	0	0
Alloscardovia_omnicolens	Human, tonsils, Urine, blood, oral	Actinobacteria	Actinomycetia	Bifidobacteriales	Bifidobacteriaceae	Alloscardovia	0	1	0	Rods	1	0	0	0	0	0	0	0	0	0	0	0
Anaerococcus_vaginalis	Human, vagina	Bacillota	Clostridia	Clostridiales	Peptoniphilaceae	Anaerococcus	1	0	0	Cocci	1	0	0	0	0	0	0	0	0	0	0	0
Anaeroglobus_geminatus	Human, wound	Bacillota	Negativicutes	Veillonellales	Veillonellaceae	Anaeroglobus	1	0	0	Cocci	0	1	0	0	0	0	1	0	0	0	0	0
Anaerostipes_hadrus	Human, Gut, faeces	Bacillota	Clostridia	Eubacteriales	Lachnospiraceae	Anaerostipes	1	0	0	Rods	Variable	Variable	0	0	0	0	0	0	1	0	0	0
Angelakisella_massiliensis	Human, Gut, ileum	Bacillota	Clostridia	Eubacteriales	Oscillospiraceae	Angelakisella	1	0	0	Rods	0	1	0	0	0	0	0	1	0	0	0	0
Atopobium_minutum	Human, wound	Actinobacteria	Coriobacteriia	Coriobacteriales	Atopobiaceae	Atopobium	0	1	0	Rods	1	0	0	0	0	1	0	0	1	0	0	0
Bacteroides_bouchesdurhonensis	Human, Gut	Bacteroidota	Bacteroidia	Bacteroidales	Bacteroidaceae	Bacteroides	1	0	0	Rods	0	1	0	0	1	0	0	0	0	0	0	0
Bacteroides_caccae	Human, Gut, faeces	Bacteroidota	Bacteroidia	Bacteroidales	Bacteroidaceae	Bacteroides	1	0	0	Rods	0	1	1	0	0	0	1	0	0	0	0	0
Bacteroides_cellulosilyticus	Human, Gut, faeces	Bacteroidota	Bacteroidia	Bacteroidales	Bacteroidaceae	Bacteroides	1	0	0	Rods	0	1	0	0	1	1	0	0	0	0	0	0
Bacteroides_clarus	Human, Gut, faeces	Bacteroidota	Bacteroidia	Bacteroidales	Bacteroidaceae	Bacteroides	1	0	0	Rods	0	1	0	0	1	0	0	0	0	0	0	0
Bacteroides_eggerthi	Human, Gut, faeces plus Fish faeces	Bacteroidota	Bacteroidia	Bacteroidales	Bacteroidaceae	Bacteroides	1	0	0	Rods	0	1	0	0	0	1	0	1	0	0	0	0
Bacteroides_faecis	Human, Gut, faeces	Bacteroidota	Bacteroidia	Bacteroidales	Bacteroidaceae	Bacteroides	1	0	0	Rods	0	1	0	0	1	1	0	0	0	0	0	0
Bacteroides_finegoldii	Human, Gut, faeces	Bacteroidota	Bacteroidia	Bacteroidales	Bacteroidaceae	Bacteroides	1	0	0	Rods	0	1	0	0	0	0	0	1	0	0	0	0
Bacteroides_fragilis	Human, Gut, Colon	Bacteroidota	Bacteroidia	Bacteroidales	Bacteroidaceae	Bacteroides	1	0	0	Rods	0	1	0	0	0	0	0	0	1	0	1	1
Bacteroides_intestinalis	Human, Gut, faeces	Bacteroidota	Bacteroidia	Bacteroidales	Bacteroidaceae	Bacteroides	1	0	0	Rods	0	1	0	0	0	0	0	0	0	0	0	1
Bacteroides_nordii	Human, Gut	Bacteroidota	Bacteroidia	Bacteroidales	Bacteroidaceae	Bacteroides	1	0	0	Rods	0	1	0	0	0	1	0	0	0	0	0	0
Bacteroides_ovatus	Human, Gut	Bacteroidota	Bacteroidia	Bacteroidales	Bacteroidaceae	Bacteroides	1	0	0	Rods	0	1	0	0	1	1	1	1	1	1	0	0
Bacteroides_salyersiae	Human, Gut	Bacteroidota	Bacteroidia	Bacteroidales	Bacteroidaceae	Bacteroides	1	0	0	Rods	0	1	0	0	1	0	0	0	0	0	0	0
Bacteroides_stercoris	Human, Gut	Bacteroidota	Bacteroidia	Bacteroidales	Bacteroidaceae	Bacteroides	1	0	0	Rods	0	1	0	0	0	0	0	1	0	0	0	0
Bacteroides_thetaiotaomicron	Human, Gut	Bacteroidota	Bacteroidia	Bacteroidales	Bacteroidaceae	Bacteroides	1	0	0	Rods	0	1	0	0	0	0	1	0	0	1	1	0
Bacteroides_uniformis	Human, Gut	Bacteroidota	Bacteroidia	Bacteroidales	Bacteroidaceae	Bacteroides	1	0	0	Rods	0	1	1	0	1	1	1	1	1	1	1	1
Barnesiella_intestinihominis	Human, Gut, faeces	Bacteroidota	Bacteroidia	Bacteroidales	Barnesiellaceae	Barnesiella	1	0	0	Rods	0	1	0	0	1	1	1	0	0	1	0	1
Beduinibacterium_massiliense	Human, Gut	Bacillota	Clostridia	Eubacteriales	Christensenellaceae	Beduinibacterium	1	0	0	Rods	0	1	0	0	0	1	0	0	0	0	0	1
Bifidobacterium_adolescentis	Human, Gut	Actinobacteria	Actinomycetia	Bifidobacteriales	Bifidobacteriaceae	Bifidobacterium	1	0	0	Rods	1	0	0	1	1	0	0	1	0	0	0	0
Bifidobacterium_animalis	Human, Gut, milk	Actinobacteria	Actinomycetia	Bifidobacteriales	Bifidobacteriaceae	Bifidobacterium	1	0	0	Rods	1	0	0	0	0	0	0	0	0	0	0	1
Bifidobacterium_bifidum	Human, Gut	Actinobacteria	Actinomycetia	Bifidobacteriales	Bifidobacteriaceae	Bifidobacterium	1	0	0	Rods	1	0	0	0	0	0	0	1	1	0	1	0
Bifidobacterium_breve	Human, Gut	Actinobacteria	Actinomycetia	Bifidobacteriales	Bifidobacteriaceae	Bifidobacterium	1	0	0	Rods	1	0	0	1	0	0	0	0	0	0	1	0
Bifidobacterium_dentium	Human, Gut, Oral cavity	Actinobacteria	Actinomycetia	Bifidobacteriales	Bifidobacteriaceae	Bifidobacterium	1	0	0	Rods	1	0	1	0	1	1	1	1	0	0	1	1
Bifidobacterium_longum	Human, Gut	Actinobacteria	Actinomycetia	Bifidobacteriales	Bifidobacteriaceae	Bifidobacterium	1	0	0	Rods	1	0	0	1	1	1	1	1	1	0	1	1
Bifidobacterium_pseudocatenulatum	Human, Gut	Actinobacteria	Actinomycetia	Bifidobacteriales	Bifidobacteriaceae	Bifidobacterium	1	0	0	Rods	1	0	0	1	0	0	0	1	1	0	1	0
Bittarella_massiliensis	Human, Gut, faeces	Bacillota	Clostridia	Eubacteriales	Oscillospiraceae	Bittarella	1	0	0	Rods	0	1	0	0	0	1	1	1	0	1	0	0
Blautia_coccoides	Human, Gut	Bacillota	Clostridia	Eubacteriales	Lachnospiraceae	Blautia	1	0	0	Coccobacillus	1	0	0	0	0	0	1	0	0	0	0	0
Blautia_marasmi	Human, Gut, faeces, malnouriched child	Bacillota	Clostridia	Eubacteriales	Lachnospiraceae	Blautia	1	0	0	Coccobacillus	1	0	0	0	0	0	1	0	0	1	0	0
Blautia_massiliensis	Human, Gut, faeces	Bacillota	Clostridia	Eubacteriales	Lachnospiraceae	Blautia	1	0	0	Coccobacillus	1	0	0	0	0	1	0	0	0	0	0	0
Blautia_mediterraneae	Human, Gut	Bacillota	Clostridia	Eubacteriales	Lachnospiraceae	Blautia	1	0	0	Coccobacillus	1	0	0	0	0	0	0	0	1	0	0	0
Bordetella_trematum	Human, Gut peritoneal fluid, wound	Proteobacteria	Betaproteobacteria	Burkholderiales	Alcaligenaceae	Bordetella	0	0	1	Coccobacillus	0	1	0	0	1	0	0	0	0	0	0	0
Butyricimonas_phoceensis	Human, Gut, faeces	Bacteroidota	Bacteroidia	Bacteroidales	Odoribacteraceae	Butyricimonas	1	0	0	Rods	0	1	0	0	1	1	0	0	0	1	0	1
Caecibacter_massiliensis	Human, Gut	Bacillota	Negativicutes	Veillonellales	Veillonellaceae	Caecibacter	0	0	1	cocci	0	1	0	0	0	1	0	0	0	0	0	0
Candidatus_Dorea_massiliensis	Human, Gut	Bacillota	Clostridia	Eubacteriales	Lachnospiraceae	Dorea	1	0	0	Rods	1	0	0	0	0	0	0	0	0	1	0	0
Christensenella_hongkongensis	Human, Gut, faeces	Bacillota	Clostridia	Eubacteriales	Christensenellaceae	Christensenella	1	0	0	coccobacillus	1	0	0	1	0	0	0	0	0	0	0	0
Christensenella_massiliensis	Human, Gut	Bacillota	Clostridia	Eubacteriales	Christensenellaceae	Christensenella	1	0	0	coccobacillus	1	0	0	0	1	0	0	0	0	0	0	0
Christensenella_minuta	Human, Gut	Bacillota	Clostridia	Eubacteriales	Christensenellaceae	Christensenella	1	0	0	coccobacillus	1	0	1	0	1	0	0	0	1	1	0	0
Citrobacter_freundii	Human, Gut	Proteobacteria	Gammaproteobacteria	Enterobacterales	Enterobacteriaceae	Citrobacter	0	1	0	Rods	0	1	0	0	0	0	0	0	0	1	0	0
Clostridium_butyricum	Human, Gut	Bacillota	Clostridia	Eubacteriales	Clostridiaceae	Clostridium	1	0	0	Rods	1	0	0	0	0	1	0	0	0	0	0	0
Clostridium_innocuum	Human, Gut	Bacillota	Erysipelotrichia	Erysipelotrichales	Erysipelotrichaceae	Erysipelatoclostridium	1	0	0	Rods	1	0	1	0	0	0	1	0	0	0	0	0
Clostridium_paraputrificum	Human, Gut	Bacillota	Clostridia	Eubacteriales	Clostridiaceae	Clostridium	1	0	0	Rods	1	0	0	0	0	0	0	0	0	0	0	0
Clostridium_perfringens	Human, Gut	Bacillota	Clostridia	Eubacteriales	Clostridiaceae	Clostridium	1	0	0	Rods	1	0	0	0	0	0	0	0	0	0	1	0
Clostridium_phoceensis	Human, Gut	Bacillota	Clostridia	Eubacteriales	Clostridiaceae	Clostridium	1	0	0	Rods	1	0	0	1	0	0	0	0	0	0	0	0
Clostridium_scindens	Rare Human, wound	Bacillota	Clostridia	Eubacteriales	Lachnospiraceae	Lachnoclostridium	1	0	0	Rods	1	0	1	0	0	1	1	0	0	1	0	0
Clostridium_symbosium	Food, cheese	Bacillota	Clostridia	Eubacteriales	Lachnospiraceae	Lachnoclostridium	1	0	0	Rods	0	1	0	0	0	0	1	0	0	1	0	1
Clostridium_tertium	Human, blood	Bacillota	Clostridia	Eubacteriales	Clostridiaceae	Clostridium	1	0	0	Rods	1	0	0	0	1	1	1	1	1	0	0	0
Clostridium_tyrobutyricum	Human, Gut, colon	Bacillota	Clostridia	Eubacteriales	Clostridiaceae	Clostridium	1	0	0	Rods	1	0	0	1	0	0	1	0	0	0	0	0
Colibacter_massiliensis	Human, Gut	Bacillota	Negativicutes	Veillonellales	Veillonellaceae	Colibacter	1	0	0	Diplococci	1	0	0	0	0	0	1	0	0	0	0	0
Collinsella_aerofaciens	Human, Gut, faeces	Actinobacteria	Coriobacteriia	Coriobacteriales	Coriobacteriaceae	Collinsella	1	0	0	Rods	1	0	1	1	0	1	0	1	1	1	1	1
Collinsella_bouchesdurhonensis	Human, Gut, faeces	Actinobacteria	Coriobacteriia	Coriobacteriales	Coriobacteriaceae	Collinsella	1	0	0	Rods	1	0	0	0	0	0	0	0	0	0	0	0
Collinsella_massiliensis	Human, gut and Environment	Actinobacteria	Coriobacteriia	Coriobacteriales	Coriobacteriaceae	Enorma	1	0	0	Rods	1	0	0	0	0	1	0	0	0	0	0	0
Comamonas_kerstersii	Human, Gut	Proteobacteria	Betaproteobacteria	Burkholderiales	Comamonadaceae	Comamonas	0	1	0	Rods	0	1	0	0	0	1	0	0	0	0	0	0
Coprobacillus_massiliensis	Human, Gut, infant	Bacillota	Erysipelotrichia	Erysipelotrichales	Coprobacillaceae	Coprobacillus	1	0	0	Rods	1	0	0	0	1	0	1	0	0	0	0	0
Coprobacter_fastidiosus	Human, Gut, faeces	Bacteroidota	Bacteroidia	Bacteroidales	Barnesiellaceae	Coprobacter	1	0	0	Rods	0	1	0	0	0	0	0	1	0	0	0	0
Coprococcus_comes	Human, oral cavity	Bacillota	Clostridia	Eubacteriales	Lachnospiraceae	Coprococcus	1	0	0	cocci	1	0	0	0	0	1	0	0	0	0	0	0
Cryptobacterium_curtum	Human, skin	Actinobacteria	Coriobacteriia	Eggerthellales	Eggerthellaceae	Cryptobacterium	1	0	0	Rods	1	0	0	1	0	1	0	0	0	0	0	0
Cutibacterium_acnes	Human, Gut??	Actinobacteria	Actinomycetia	Propionibacteriales	Propionibacteriaceae	Cutibacterium	1	0	0	Rods	1	0	0	0	0	0	1	0	1	0	0	0
Cutibacterium_eggermontii	Human, not Gut	Actinobacteria	Actinomycetia	Propionibacteriales	Propionibacteriaceae	Cutibacterium	1	0	0	Rods	1	0	0	0	0	0	0	0	0	0	0	0
Cutibacterium_timonense	Human, vagina	Actinobacteria	Actinomycetia	Propionibacteriales	Propionibacteriaceae	Cutibacterium	1	0	0	Rods	1	0	0	0	0	0	0	0	0	0	0	0
Dakarella_massiliensis	Human, Gut	Proteobacteria	Betaproteobacteria	Burkholderiales	Sutterellaceae	Dakarella	1	0	0	Rods	0	1	0	0	0	0	0	0	0	0	0	1
Desulfovibrio_desulfuricans	Human, Gut	Proteobacteria	Deltaproteobacteria	Desulfovibrionales	Desulfovibrionaceae	Desulfovibrio	1	0	0	Rods	0	1	0	0	0	0	0	0	0	0	0	1
Desulfovibrio_fairfieldensis	Human, Oral cavity	Proteobacteria	Deltaproteobacteria	Desulfovibrionales	Desulfovibrionaceae	Desulfovibrio	1	0	0	Rods	0	1	0	0	0	0	0	1	0	0	0	0
Dialister_invisus	Human, Oral cavity	Bacillota	Negativicutes	Veillonellales	Veillonellaceae	Dialister	1	0	0	coccobacillus	0	1	1	0	0	1	1	0	1	0	1	0
Dialister_pneumosintes	Human, wound	Bacillota	Negativicutes	Veillonellales	Veillonellaceae	Dialister	1	0	0	coccobacillus	0	1	0	0	0	1	0	0	0	0	0	0
Dialister_propionicifaciens	Human, Gut, faeces	Bacillota	Negativicutes	Veillonellales	Veillonellaceae	Dialister	1	0	0	coccobacillus	0	1	0	0	1	0	0	0	0	0	0	0
Dialister_succinatiphilus	Human, Gut, faeces	Bacillota	Negativicutes	Veillonellales	Veillonellaceae	Dialister	1	0	0	coccobacillus	0	1	0	0	0	0	0	1	0	0	0	0
Dielma_fastidiosa	Human, Gut, faeces	Bacillota	Erysipelotrichia	Erysipelotrichales	Erysipelotrichaceae	Dielma	1	0	0	Rods	0	1	0	0	1	0	0	0	0	1	0	0
Dorea_longicatena	Human, Gut	Bacillota	Clostridia	Eubacteriales	Lachnospiraceae	Dorea	1	0	0	Rods	1	0	1	0	0	1	1	0	0	0	0	0
Dorea_timonensis	Human, Gut, faeces	Bacillota	Clostridia	Eubacteriales	Lachnospiraceae	Dorea	1	0	0	Rods	1	0	1	0	0	1	1	1	1	0	1	0
Drancourtella_massiliensis	Human, Gut, faeces	Bacillota	Clostridia	Eubacteriales	Oscillospiraceae	Drancourtella	1	0	0	Rods	1	0	0	1	0	0	1	1	1	0	0	0
Eggerthella_lenta	Human, Gut, faeces	Actinobacteria	Coriobacteriia	Eggerthellales	Eggerthellaceae	Eggerthella	1	0	0	Rods	1	0	1	0	1	1	1	0	1	1	1	1
Eggerthella_timonensis	Human, Gut, faeces	Actinobacteria	Coriobacteriia	Eggerthellales	Eggerthellaceae	Eggerthella	1	0	0	Rods	1	0	0	0	0	1	0	0	0	0	0	0
Emergencia_timonensis	Human, Gut, faeces	Bacillota	Clostridia	Eubacteriales	Eubacteriales_Family_XIII	Emergencia	1	0	0	Rods	1	0	0	0	0	0	1	0	0	0	0	0
Enterobacter_cloacae_complex	Human, Gut, respiratory	Proteobacteria	Gammaproteobacteria	Enterobacteriales	Enterobacteriaceae	Enterobacter	0	0	1	Rods	0	1	0	0	0	0	0	0	0	0	0	0
Enterocloster_citroniae	Human, Gut	Bacillota	Clostridia	Eubacteriales	Lachnospiraceae	Enterocloster	1	0	0	Rods	1	0	0	0	0	0	1	0	0	0	0	0
Enterocloster_lavalensis	Human, Gut, faeces	Bacillota	Clostridia	Eubacteriales	Lachnospiraceae	Enterocloster	1	0	0	Rods	1	0	0	0	0	0	0	0	1	0	0	0
Enterococcus_avium	Rare Human, blood, Birds	Bacillota	Bacilli	Lactobacillales	Enterococcaceae	Enterococcus	0	0	1	cocci	1	0	0	0	0	0	0	0	1	0	0	1
Enterococcus_dispar	Human, Gut, synovial fluid	Bacillota	Bacilli	Lactobacillales	Enterococcaceae	Enterococcus	0	0	1	cocci	1	0	0	1	0	0	0	0	0	0	1	0
Enterococcus_durans	Rare Human, blood, endocarditis	Bacillota	Bacilli	Lactobacillales	Enterococcaceae	Enterococcus	0	0	1	cocci	1	0	1	1	1	0	0	1	0	0	1	0
Enterococcus_faecalis	Human, Gut	Bacillota	Bacilli	Lactobacillales	Enterococcaceae	Enterococcus	0	0	1	cocci	1	0	1	1	1	1	1	1	1	0	1	0
Enterococcus_faecium	Human, Gut	Bacillota	Bacilli	Lactobacillales	Enterococcaceae	Enterococcus	0	0	1	cocci	1	0	1	1	1	1	1	1	1	1	1	1
Enterococcus_gallinarum	Human, blood	Bacillota	Bacilli	Lactobacillales	Enterococcaceae	Enterococcus	0	0	1	cocci	1	0	1	1	0	0	0	1	0	1	0	0
Enterococcus_gilvus	Human Gut ??	Bacillota	Bacilli	Lactobacillales	Enterococcaceae	Enterococcus	0	0	1	cocci	1	0	0	1	0	0	0	0	0	0	0	0
Enterococcus_hirae	Rare, Human, Gut	Bacillota	Bacilli	Lactobacillales	Enterococcaceae	Enterococcus	0	0	1	cocci	1	0	0	0	0	1	1	0	0	1	0	1
Enterococcus_malodoratus	Human, Gut, faeces	Bacillota	Bacilli	Lactobacillales	Enterococcaceae	Enterococcus	0	0	1	cocci	1	0	0	1	0	0	0	0	0	0	0	0
Enterococcus_pseudoavium	Animal, bovine	Bacillota	Bacilli	Lactobacillales	Enterococcaceae	Enterococcus	0	0	1	cocci	1	0	0	1	0	0	0	0	0	0	0	0
Enterococcus_thailandicus	Food, fermented sausage	Bacillota	Bacilli	Lactobacillales	Enterococcaceae	Enterococcus	0	0	1	cocci	1	0	0	0	0	0	0	0	0	0	1	0
Erysipelatoclostridium_ramosum	Human, Gut	Bacillota	Erysipelotrichia	Erysipelotrichales	Erysipelotrichaceae	Erysipelatoclostridium	1	0	0	Rods	1	0	1	0	0	0	1	0	0	0	0	0
Escherichia_coli	Human, Gut	Proteobacteria	Gammaproteobacteria	Enterobacteriales	Enterobacteriaceae	Escherichia	0	1	0	Rods	0	1	1	0	1	1	1	1	1	1	1	1
Eubacterium_limosum	Human, Gut	Bacillota	Clostridia	Eubacteriales	Eubacteriaceae	Eubacterium	1	0	0	Rods	1	0	0	0	0	0	1	0	1	0	0	0
Eubacterium_rectalis	Human, Gut	Bacillota	Clostridia	Eubacteriales	Lachnospiraceae	_	1	0	0	Rods	1	0	0	0	0	0	0	0	1	0	0	0
Faecalicoccus_pleomorphus	Human, Gut	Bacillota	Erysipelotrichia	Erysipelotrichales	Erysipelotrichaceaeccaceae	Faecalicoccus	1	0	0	Rods	1	0	0	0	0	0	0	0	0	0	0	0
Faecalitalea_cylindroides	Human, Gut	Bacillota	Erysipelotrichia	Erysipelotrichales	Erysipelotrichaceaeccaceae	Faecalitalea	1	0	0	Rods	1	0	0	0	1	0	0	0	0	0	0	0
Fenollaria_timonensis	Human, Gut	Bacillota	Clostridia	Eubacteriales	_	Fenollaria	1	0	0	coccobacillus	0	1	0	0	0	1	0	0	0	0	0	0
Finegoldia_magna	Human Gut, and other sites	Bacillota	Tissierellia	Tissierellales	Peptoniphilaceae	Finegoldia	1	0	0	cocci	1	0	0	0	0	0	0	0	0	0	1	0
Flavonifractor_plautii	Human, Gut	Bacillota	Clostridia	Eubacteriales	Oscillospiraceaeeae	Flavonifractor	1	0	0	Rods	1	0	0	1	1	1	1	1	1	1	1	0
Fusicatenibacter_saccharivorans	Human, Gut	Bacillota	Clostridia	Eubacteriales	Lachnospiraceae	Fusicatenibacter	1	0	0	cocci	1	0	0	0	0	0	1	0	0	0	0	0
Gabonia_massiliensis	Human, Gut	Bacteroidota	Bacteroidia	Bacteroidales	Porphyromonadaceae	Gabonia	0	0	1	Rods	0	1	0	0	0	0	0	0	0	1	0	0
Gabonibacter_massiliensis	Human, Gut	Bacteroidota	Bacteroidia	Bacteroidales	Porphyromonadaceae	Gabonibacter	1	0	0	coccobacillus	0	1	0	0	1	0	0	0	0	0	0	0
Gordonibacter_pamelaeae	Human, Gut, Colon	Actinobacteria	Coriobacteriia	Eggerthellales	Eggerthellaceae	Gordonibacter	1	0	0	coccoactillus	0	1	1	0	1	1	1	1	1	0	1	0
Guopingia_tenuis	Human, Gut, new species	Bacillota	Clostridia	Eubacteriales	Christensenellaceae	Guopingia	0	0	0	NA	0	0	0	0	0	0	0	0	1	0	0	0
Hafnia_alvei	Human, Gut	Proteobacteria	Gammaproteobacteria	Enterobacteriales	Hafniaceae	Hafnia	0	0	1	Rods	0	1	0	1	0	0	0	0	0	1	1	0
Hathewaya_limosa	Animal, cow	Bacillota	Clostridia	Eubacteriales	Clostridiaceae	Hathewaya	1	0	0	Rods	1	0	0	0	0	0	0	0	0	0	0	0
Holdemanella_biformis	Human, Gut, faeces	Bacillota	Erysipelotrichia	Erysipelotrichales	Erysipelotrichaceae	Holdemanella	1	0	0	cocci	1	0	0	0	0	0	0	0	0	0	0	0
Holdemania_massiliensis	Human, Gut, faeces	Bacillota	Erysipelotrichia	Erysipelotrichales	Erysipelotrichaceae	Holdemania	1	0	0	Rods	1	0	0	0	0	0	1	0	0	0	1	0
Hungatella_hathewayi	Human, Gut, faeces	Bacillota	Clostridia	Eubacteriales	Clostridiaceae	Hungatella	1	0	0	Rods	1	0	0	0	0	0	1	0	0	0	1	0
Ihubacter_massiliensis	Human, Gut	Bacillota	Clostridia	Eubacteriales	Eubacteriales_Family_XIII	Ihubacter	1	0	0	Rods	0	1	0	0	0	0	0	0	0	1	0	0
Ihuella_massiliensis	Human, Gut	Bacillota	_	_	_	_	0	0	0	NA	0	0	0	0	1	1	1	0	0	0	1	1
Ileibacillus_massiliensis	Human, Gut ??	_	_	_	_	_	0	0	0	NA	0	0	0	0	0	1	0	0	0	0	0	0
Intestinimonas_butyriciproducens	Animal, caecum of mouse	Bacillota	Clostridia	Eubacteriales	_	Intestinimonas	1	0	0	Rods	1	0	1	0	0	1	1	0	0	0	0	0
Intestinimonas_massiliensis	Human, Gut	Bacillota	Clostridia	Eubacteriales	_	Intestinimonas	1	0	0	Rods	1	0	0	0	0	1	0	0	0	0	0	1
Intestinimonas_timonensis	Human, Gut	Bacillota	Clostridia	Eubacteriales	_	Intestinimonas	1	0	0	Rods	1	0	0	0	0	1	0	0	0	0	0	0
Jeddahella_massiliensis	Human, Gut	_	_	_	_	_	0	0	0	NA	0	0	1	1	0	0	0	0	0	0	1	0
Lachnoclostridium_edouardi	Human, Gut, faeces	Bacillota	Clostridia	Eubacteriales	Lachnospiraceae	Lachnoclostridium	1	0	0	Rods	1	0	0	0	0	0	0	0	1	0	0	0
Lachnoclostridium_phocaeense	Human, urine	Bacillota	Clostridia	Eubacteriales	Lachnospiraceae	Lachnoclostridium	1	0	0	Rods	1	0	0	0	0	0	1	0	0	0	0	0
Lachnospira_massiliensis	Human, Gut	_	_	_	_	_	0	0	0	NA	0	0	0	0	0	1	0	0	0	0	0	0
Lacticaseibacillus_casei	Human, Gut	Bacillota	Bacilli	Lactobacillales	Lactobacillaceae	Lacticaseibacillus	0	0	1	Rods	1	0	1	1	1	0	0	0	0	0	0	0
Lacticaseibacillus_paracasei	Human, vagina	Bacillota	Bacilli	Lactobacillales	Lactobacillaceae	Lacticaseibacillus	0	0	1	Rods	1	0	1	1	1	1	0	1	1	0	1	0
Lacticaseibacillus_rhamnosus	Human, Gut	Bacillota	Bacilli	Lactobacillales	Lactobacillaceae	Lacticaseibacillus	0	0	1	Rods	1	0	1	0	1	0	0	1	0	0	0	1
Lactiplantibacillus_plantarum	Human, Gut, fermnted food	Bacillota	Bacilli	Lactobacillales	Lactobacillaceae	Lactiplantibacillus	0	0	1	Rods	1	0	0	0	0	0	0	0	1	0	0	0
Lactobacillus_delbrueckii	Human, Gut, Yogurt	Bacillota	Bacilli	Lactobacillales	Lactobacillaceae	Lactobacillus	0	0	1	Rods	1	0	1	0	0	0	0	0	0	0	0	0
Lactobacillus_gasseri	Human, Gut	Bacillota	Bacilli	Lactobacillales	Lactobacillaceae	Lactobacillus	0	0	1	Rods	1	0	1	1	0	0	1	1	0	0	0	0
Lactobacillus_iners	Human, vagina	Bacillota	Bacilli	Lactobacillales	Lactobacillaceae	Lactobacillus	0	0	1	Rods	1	0	0	0	0	0	0	0	0	0	0	0
Lactobacillus_johnsonii	Animal, mice	Bacillota	Bacilli	Lactobacillales	Lactobacillaceae	Lactobacillus	0	0	1	Rods	1	0	1	0	0	0	0	0	0	0	0	0
Lactobacillus_timonensis	Human, Gut	Bacillota	Bacilli	Lactobacillales	Lactobacillaceae	Limosilactobacillus	0	0	1	Rods	1	0	0	0	0	0	1	0	0	0	0	0
Lactococcus_garvieae	Rare, Human, Gut, endocarditis	Bacillota	Bacilli	Lactobacillales	Streptococcaceae	Lactococcus	0	0	1	cocci	1	0	0	0	0	1	0	0	0	0	0	0
Lancefieldella_parvula	Human, gingiva	Actinobacteria	Coriobacteriia	Coriobacteriales	Atopobiaceae	Lancefieldella	1	0	0	Rods	1	0	1	0	0	0	0	0	0	0	0	0
Lancefieldella_rimae	Human, oral cavity	Actinobacteria	Coriobacteriia	Coriobacteriales	Atopobiaceae	Lancefieldella	1	0	0	Rods	1	0	0	0	1	0	0	0	0	0	0	0
Lentilactobacillus_hilgardii	Food, Wine	Bacillota	Bacilli	Lactobacillales	Lactobacillaceae	Lentilactobacillus	0	1	0	Rods	1	0	0	1	0	0	0	0	0	0	0	0
Lentilactobacillus_parabuchneri	Human, saliva	Bacillota	Bacilli	Lactobacillales	Lactobacillaceae	Lentilactobacillus	0	1	0	Rods	1	0	1	0	0	0	0	1	0	0	0	1
Levilactobacillus_brevis	Human, Gut	Bacillota	Bacilli	Lactobacillales	Lactobacillaceae	Levilactobacillus	0	1	0	Rods	1	0	1	0	0	0	0	1	1	0	0	0
Ligilactobacillus_massiliensis	Human, Gut ??	Bacillota	Bacilli	Lactobacillales	Lactobacillaceae	Ligilactobacillus	0	1	0	Rods	1	0	0	0	0	1	0	0	0	0	0	0
Ligilactobacillus_ruminis	Human, Gut	Bacillota	Bacilli	Lactobacillales	Lactobacillaceae	Ligilactobacillus	1	0	0	Rods	1	0	0	0	0	0	0	1	0	0	0	0
Ligilactobacillus_salivarius	Human, Gut	Bacillota	Bacilli	Lactobacillales	Lactobacillaceae	Ligilactobacillus	1	0	0	Rods	1	0	0	0	0	1	0	0	0	0	0	0
Limosilactobacillus_fermentum	Human, dental cares, plant	Bacillota	Bacilli	Lactobacillales	Lactobacillaceae	Limosilactobacillus	1	0	0	Rods	1	0	0	0	0	0	0	1	1	0	0	0
Limosilactobacillus_mucosae	Animal, pig	Bacillota	Bacilli	Lactobacillales	Lactobacillaceae	Limosilactobacillus	1	0	0	Rods	1	0	0	1	0	1	0	0	1	0	1	0
Limosilactobacillus_oris	Human, saliva	Bacillota	Bacilli	Lactobacillales	Lactobacillaceae	Limosilactobacillus	1	0	0	Rods	1	0	0	1	0	0	1	0	0	0	0	0
Limosilactobacillus_reuteri	Human, Gut	Bacillota	Bacilli	Lactobacillales	Lactobacillaceae	Limosilactobacillus	1	0	0	Rods	1	0	1	0	1	0	0	0	0	0	0	0
Limosilactobacillus_timonensis	Human, Gut	Bacillota	Bacilli	Lactobacillales	Lactobacillaceae	Limosilactobacillus	1	0	0	Rods	1	0	1	0	0	0	0	0	0	0	0	0
Limosilactobacillus_vaginalis	Human, Gut	Bacillota	Bacilli	Lactobacillales	Lactobacillaceae	Limosilactobacillus	1	0	0	Rods	1	0	1	0	0	0	1	0	0	0	0	1
Longicatena_caecimuris	Human, Gut, faeces	Bacillota	Erysipelotrichia	Erysipelotrichales	Erysipelotrichaceae	Longicatena	1	0	0	Rods	1	0	0	0	0	0	1	0	0	0	0	0
Marseillibacter_massiliensis	Human, Gut	Bacillota	Clostridia	Eubacteriales	Oscillospiraceae	Marseillibacter	1	0	0	Rods	0	1	0	1	0	0	0	0	1	0	0	0
Marseillicoccus_timonensis	Human, Gut	_	_	_	_	Marseillicoccus	0	0	0	NA	0	0	0	0	0	0	1	0	0	1	0	0
Massilicoli_timonensis	Human, Gut	Bacillota	Erysipelotrichia	Erysipelotrichales	Erysipelotrichaceae	Massilicoli	1	0	0	Rods	0	1	0	0	0	1	0	0	0	0	0	0
Massiliprevotella_massiliensis	Human, Gut, faeces	Bacteroidota	Bacteroidia	Bacteroidales	Prevotellaceae	Massiliprevotella	1	0	0	Rods	0	1	0	0	0	0	0	0	0	0	0	0
Massilistercora_timonensis	Human, Gut	Bacillota	Clostridia	Eubacteriales	_	Massilistercora	1	0	0	Rods	0	1	0	0	0	1	0	0	0	0	0	0
Mbogningella_massiliensis	Human, Gut ??	_	_	_	_	Mbogningella	0	0	0	NA	0	0	0	0	1	0	0	0	0	0	0	0
Mediterranea_massiliensis	Human, Gut, colon	Bacteroidota	Bacteroidia	Bacteroidales	Bacteroidaceae	Mediterranea	1	0	0	Rods	0	1	0	0	0	0	0	1	0	0	0	0
Megiella_massiliensis	Human, Gut ??	_	_	_	_	Megiella	0	0	0	NA	0	0	0	0	0	0	1	0	0	0	0	0
Merdibacter_timonensis	Human, Gut	Bacillota	Erysipelotrichia	Erysipelotrichales	Erysipelotrichaceae	Merdibacter	1	0	0	Rods	0	1	0	0	0	1	0	0	0	0	0	0
Metaprevotella_massiliensis	Human, Gut, ileum	Bacteroidota	Bacteroidia	Bacteroidales	Prevotellaceae	Metaprevotella	1	0	0	Rods	0	1	0	0	0	0	1	0	0	0	0	0
Mogibacterium_timidum	Huamn, oral cavity	Bacillota	Clostridia	Eubacteriales	Eubacteriales_Family_XIII	Mogibacterium	1	0	0	Rods	1	0	0	0	0	1	0	0	0	0	0	0
Murdochiella_asaccharolytica	Human, wound	Bacillota	Tissierellia	Tissierellales	Peptoniphilaceae	Murdochiella	1	0	0	cocci	1	0	0	0	0	1	0	0	0	0	1	0
Murdochiella_vaginalis	Human, vagina	Bacillota	Tissierellia	Tissierellales	Peptoniphilaceae	Murdochiella	1	0	0	cocci	1	0	0	0	0	0	1	0	0	0	0	0
Negativibacillus_massiliensis	Human, Gut, colon	Bacillota	_	_	_	Negativibacillus	1	0	0	Rods	0	1	0	0	0	0	0	0	1	0	0	0
Negativicoccus_massiliensis	Human, Gut	Bacillota	Negativicutes	Veillonellales	Veillonellaceae	Negativicoccus	1	0	0	cocci	0	1	0	0	0	0	0	0	0	1	0	0
Negativicoccus_succinicivorans	Human, wound	Bacillota	Negativicutes	Veillonellales	Veillonellaceae	Negativicoccus	1	0	0	cocci	0	1	0	0	0	1	0	0	0	0	0	0
Neobeduinibacterium_massiliense	Human, Gut, faeces	_	_	_	_	Neobeduinibacterium	0	0	0	NA	0	0	0	0	1	0	0	0	0	0	0	0
Odoribacter_splanchnicus	Human, Gut	Bacteroidota	Bacteroidia	Bacteroidales	Odoribacteraceae	Odoribacter	1	0	0	Rods	0	1	0	0	0	1	0	1	1	1	0	1
Olegusella_massiliensis	Human, vagina	Actinobacteria	Coriobacteriia	Coriobacteriales	Coriobacteriaceae	Olegusella	1	0	0	Rods	1	0	0	0	0	0	1	0	0	0	0	0
Olsenella_massiloralis	Human, oral cavity	Actinobacteria	Coriobacteriia	Coriobacteriales	Atopobiaceae	Olsenella	1	0	0	Rods	1	0	0	0	0	0	0	0	0	1	0	0
Olsenella_merdae	Human, Gut	Actinobacteria	Coriobacteriia	Coriobacteriales	Atopobiaceae	Olsenella	1	0	0	Rods	1	0	0	0	0	0	0	0	0	1	0	0
Olsenella_phocaeensis	Human, Gut, faeces	Actinobacteria	Coriobacteriia	Coriobacteriales	Atopobiaceae	Olsenella	1	0	0	Rods	1	0	1	0	0	0	0	0	0	0	0	0
Olsenella_timonensis	Human, Gut	Actinobacteria	Coriobacteriia	Coriobacteriales	Atopobiaceae	Olsenella	1	0	0	Rods	1	0	0	0	0	0	0	1	0	1	0	0
Olsenella_uli	Human, Gingiva	Actinobacteria	Coriobacteriia	Coriobacteriales	Atopobiaceae	Olsenella	1	0	0	Rods	1	0	1	0	1	0	0	0	0	1	0	1
Oscillibacter_massiliensis	Human, Gut	Bacillota	Clostridia	Eubacteriales	Oscillospiraceae	Oscillibacter	1	0	0	Rods	0	1	0	0	0	0	0	1	0	0	0	0
Oscillibacter_timonensis	Human, Gut	Bacillota	Clostridia	Eubacteriales	Oscillospiraceae	Oscillibacter	1	0	0	Rods	0	1	0	0	0	0	0	0	0	1	0	0
Paenibacillus_barengoltzii	Environment, spacecraft	Bacillota	Bacilli	Bacillales	Paenibacillaceae	Paenibacillus	0	1	0	Rods	1	0	0	0	0	0	0	0	0	0	0	1
Paeniclostridium_sordellii	Human, Gut, vagina - could be fatal	Bacillota	Clostridia	Eubacteriales	Peptostreptococcaceae	Paeniclostridium	1	0	0	Rods	1	0	0	0	0	0	0	1	0	0	0	0
Parabacteroides_distasonis	Human, Gut	Bacteroidota	Bacteroidia	Bacteroidales	Tannerellaceae	Parabacteroides	1	0	0	Rods	0	1	0	0	1	1	1	1	0	1	0	1
Parabacteroides_goldsteinii	Human, Gut, Intraabdominal abcess, Blood	Bacteroidota	Bacteroidia	Bacteroidales	Tannerellaceae	Parabacteroides	1	0	0	Rods	0	1	0	0	0	0	0	1	0	0	0	0
Parabacteroides_johnsonii	Human, Gut, faeces	Bacteroidota	Bacteroidia	Bacteroidales	Tannerellaceae	Parabacteroides	1	0	0	Rods	0	1	0	0	0	0	0	1	0	0	0	0
Parabacteroides_massiliensis	Human, Gut, faeces	Bacteroidota	Bacteroidia	Bacteroidales	Tannerellaceae	Parabacteroides	1	0	0	Rods	0	1	0	0	0	0	0	0	0	0	0	0
Parabacteroides_merdae	Human, Gut, faeces	Bacteroidota	Bacteroidia	Bacteroidales	Tannerellaceae	Parabacteroides	1	0	0	Rods	0	1	1	0	0	1	0	1	0	1	1	0
Parasutterella_excrementihominis	Human, Gut, faeces	Proteobacteria	Betaproteobacteria	Burkholderiales	Sutterellaceae	Parasutterella	1	0	0	Rods	0	1	0	0	0	1	0	0	0	0	0	0
Parvimonas_micra	Human, Gut, dental plaque	Bacillota	Tissierellia	Tissierellales	Peptoniphilaceae	Parvimonas	1	0	0	cocci	1	0	0	0	0	0	0	0	0	0	0	1
Pediococcus_acidilactici	Food, milk, plant, probiotic	Bacillota	Bacilli	Lactobacillales	Lactobacillaceae	Pediococcus	0	0	1	cocci	1	0	1	0	0	0	1	1	0	0	0	0
Peptoniphilus_duerdenii	Human, wound	Bacillota	Tissierellia	Tissierellales	Peptoniphilaceae	Peptoniphilus	1	0	0	cocci	1	0	0	0	0	0	1	0	0	0	0	0
Peptoniphilus_gorbachii	Human, abscess	Bacillota	Tissierellia	Tissierellales	Peptoniphilaceae	Peptoniphilus	1	0	0	cocci	1	0	0	1	0	0	0	0	0	0	1	0
Peptoniphilus_grossensis	Human, Gut, faeces	Bacillota	Tissierellia	Tissierellales	Peptoniphilaceae	Peptoniphilus	1	0	0	cocci	1	0	0	0	0	0	0	0	0	0	0	0
Peptoniphilus_harei	Human, Gut	Bacillota	Tissierellia	Tissierellales	Peptoniphilaceae	Peptoniphilus	1	0	0	cocci	1	0	0	0	0	0	0	0	0	0	0	0
Peptoniphilus_indolicus	Human, Gut, vagina	Bacillota	Tissierellia	Tissierellales	Peptoniphilaceae	Peptoniphilus	1	0	0	cocci	1	0	0	0	0	0	0	1	0	0	0	0
Peptoniphilus_koenoeneniae	Human, buttock abscess	Bacillota	Tissierellia	Tissierellales	Peptoniphilaceae	Peptoniphilus	1	0	0	cocci	1	0	0	0	0	0	0	0	0	0	0	0
Peptoniphilus_lacrimalis	Human, Gut	Bacillota	Tissierellia	Tissierellales	Peptoniphilaceae	Peptoniphilus	1	0	0	cocci	1	0	0	0	0	1	1	0	0	0	0	1
Peptoniphilus_meridionalis	Human, Gut ??	Bacillota	Tissierellia	Tissierellales	Peptoniphilaceae	Peptoniphilus	1	0	0	cocci	1	0	0	0	0	0	0	0	0	0	0	0
Peptoniphilus_vaginalis	Human, vagina	Bacillota	Tissierellia	Tissierellales	Peptoniphilaceae	Peptoniphilus	1	0	0	cocci	1	0	0	0	0	1	0	0	0	0	0	0
Peptostreptococcus_anaerobius	Human, Gut	Bacillota	Clostridia	Eubacteriales	Peptostreptococcaceae	Peptostreptococcus	1	0	0	cocci	1	0	0	0	0	0	0	0	1	0	0	0
Phamibacter_massiliensis	Human, Gut	_	_	_	_	Phamibacter	0	0	0	NA	0	0	0	0	0	1	0	0	0	0	0	0
Phascolarctobacterium_faecium	Human, Gut / Animal, koala, faeces	Bacillota	Negativicutes	Acidaminococcales	Acidaminococcaceae	Phascolarctobacterium	1	0	0	Rods	0	1	0	0	1	0	0	0	1	1	0	1
Phocaeicola_coprocola	Human, Gut, faeces	Bacteroidota	Bacteroidia	Bacteroidales	Bacteroidaceae	Phocaeicola	1	0	0	Rods	0	1	0	0	1	0	0	0	0	0	0	0
Phocaeicola_coprophilus	Human, Gut, faeces	Bacteroidota	Bacteroidia	Bacteroidales	Bacteroidaceae	Phocaeicola	1	0	0	Rods	0	1	0	0	0	0	0	0	0	0	0	1
Phocaeicola_massiliensis	Human, Gut, faeces	Bacteroidota	Bacteroidia	Bacteroidales	Bacteroidaceae	Phocaeicola	1	0	0	Rods	0	1	0	0	0	1	0	0	0	1	0	0
Phocaeicola_plebeius	Human, Gut	Bacteroidota	Bacteroidia	Bacteroidales	Bacteroidaceae	Phocaeicola	1	0	0	Rods	0	1	0	0	1	0	0	0	0	0	0	0
Phocaeicola_vulgatus	Human, Gut	Bacteroidota	Bacteroidia	Bacteroidales	Bacteroidaceae	Phocaeicola	1	0	0	Rods	0	1	1	0	1	1	1	1	1	1	1	1
Prevotella_lascolaii	Human, vagina	Bacteroidota	Bacteroidia	Bacteroidales	Prevotellaceae	Prevotella	1	0	0	Rods	0	1	0	0	0	1	0	0	0	0	0	0
Prevotella_marseillensis	Human, Gut	Bacteroidota	Bacteroidia	Bacteroidales	Prevotellaceae	Prevotella	1	0	0	Rods	0	1	0	0	0	0	0	1	0	0	0	0
Prevotella_massiliensis	Human, blood, Gut??	Bacteroidota	Bacteroidia	Bacteroidales	Prevotellaceae	Prevotella	1	0	0	Rods	0	1	0	0	1	0	0	0	0	0	0	0
Prevotella_stercorea	Human, Gut	Bacteroidota	Bacteroidia	Bacteroidales	Prevotellaceae	Prevotella	1	0	0	Rods	0	1	0	0	0	0	0	0	0	0	0	0
Propionibacterium_acidifaciens	Human, oral cavity	Actinobacteria	Actinomycetia	Propionibacteriales	Propionibacteriaceae	Propionibacterium	0	0	1	Rods	1	0	0	1	0	0	0	0	0	0	0	0
Propionibacterium_freudenreichii	Food, cheese	Actinobacteria	Actinomycetia	Propionibacteriales	Propionibacteriaceae	Propionibacterium	0	0	1	Rods	1	0	0	0	0	0	0	0	0	0	0	1
Proteus_mirabilis	Human, Gut	Proteobacteria	Gammaproteobacteria	Enterobacterales	Morganellaceae	Proteus	0	1	0	Rods	0	1	0	0	0	0	0	0	0	0	0	1
Pseudoclavibacter_alba	Human, urine	Actinobacteria	Actinomycetia	Micrococcales	Microbacteriaceae	Pseudoclavibacter	0	1	0	Rods	1	0	0	1	0	0	0	0	0	0	0	0
Pseudoflavonifractor_capillosus	Human, Gut, faeces	Bacillota	Clostridia	Eubacteriales	Oscillospiraceae	Pseudoflavonifractor	1	0	0	Rods	0	1	0	0	0	0	0	0	0	0	0	0
Pseudoramibacter_alactolyticus	Human, endodontic origin	Bacillota	Clostridia	Eubacteriales	Eubacteriaceae	Pseudoramibacter	1	0	0	Rods	1	0	0	0	0	1	0	1	0	1	0	1
Pusillibacter_massiliensis	Human Gut, New species	Bacillota	Clostridia	Eubacteriales	Oscillospiraceae	Pusillibacter	0	0	0	NA	0	0	0	0	0	1	0	0	0	0	0	0
Pyramidobacter_piscolens	Human, mouth	Synergistetes	Synergistia	Synergistales	Synergistaceae	Pyramidobacter	1	0	0	Rods	0	1	0	0	0	0	0	0	1	0	0	0
Raoultibacter_massiliensis	Human, Gut	Actinobacteria	Coriobacteriia	Eggerthellales	Eggerthellaceae	Raoultibacter	1	0	0	Rods	1	0	0	1	1	0	0	0	0	0	0	0
Ruminococcoides_bili	Human, Gut, bile	Bacillota	Clostridia	Eubacteriales	Oscillospiraceae	Ruminococcoides	1	0	0	cocci	1	0	0	0	0	1	0	0	0	0	0	0
Ruminococcus_bicirculans	Human, Gut, colon	Bacillota	Clostridia	Eubacteriales	Oscillospiraceae	Ruminococcus	1	0	0	cocci	1	0	0	0	0	1	0	0	0	0	0	0
Ruminococcus_phoceensis	Human, Gut	Bacillota	Clostridia	Eubacteriales	Lachnospiraceae	Mediterraneibacter	1	0	0	coccobacillus	1	0	0	0	0	0	0	0	0	0	0	0
Sanamassiliae_timonensis	Human, Gut	_	_	_	_	Sanamassiliae	0	0	0	NA	0	0	0	0	1	0	0	0	0	0	0	0
Schaalia_turicensis	Human, Gut, oral cavity, genitalia	Actinobacteria	Actinomycetia	Actinomycetales	Actinomycetaceae	Schaalia	0	0	1	Rods	1	0	0	0	0	1	1	0	0	0	0	0
Schleiferilactobacillus_harbinensis	Food, fermented vegetables	Bacillota	Bacilli	Lactobacillales	Lactobacillaceae	Schleiferilactobacillus	0	0	1	Rods	1	0	1	0	0	0	0	0	0	0	0	0
Senegalimassilia_anaerobia	Human, Gut, faeces	Actinobacteria	Coriobacteriia	Coriobacteriales	Coriobacteriaceae	Senegalimassilia	1	0	0	coocobacilli	1	0	0	1	0	0	0	0	0	0	0	0
Slackia_exigua	Human Gut, wound, oral	Actinobacteria	Coriobacteriia	Eggerthellales	Eggerthellaceae	Slackia	1	0	0	Rods	1	0	1	0	0	1	1	0	0	0	0	0
Slackia_isoflavoniconvertens	Human, Gut	Actinobacteria	Coriobacteriia	Eggerthellales	Eggerthellaceae	Slackia	1	0	0	Rods	1	0	0	0	0	0	0	1	0	0	0	0
Solobacterium_moorei	Human, Gut, faeces	Bacillota	Erysipelotrichia	Erysipelotrichales	Erysipelotrichaceae	Solobacterium	1	0	0	Rods	1	0	0	0	0	0	0	0	1	0	0	0
Staphylococcus_haemolyticus	Human, Gut, Skin	Bacillota	Bacilli	Bacillales	Staphylococcaceae	Staphylococcus	0	1	0	cocci	1	0	1	0	0	0	0	0	0	0	0	0
Staphylococcus_hominis	Human, skin	Bacillota	Bacilli	Bacillales	Staphylococcaceae	Staphylococcus	0	1	0	cocci	1	0	0	0	0	0	0	0	0	1	0	0
Staphylococcus_saprophyticus	Human, Gut, urogenital	Bacillota	Bacilli	Bacillales	Staphylococcaceae	Staphylococcus	0	1	0	cocci	1	0	0	0	1	0	0	0	0	0	0	0
Streptococcus_anginosus	Human, Gut, oral cavity	Bacillota	Bacilli	Lactobacillales	Streptococcaceae	Streptococcus	0	0	1	cocci	1	0	0	0	1	1	0	1	0	1	0	0
Streptococcus_equinus	Human, Gut, Animal, horse	Bacillota	Bacilli	Lactobacillales	Streptococcaceae	Streptococcus	0	0	1	cocci	1	0	0	0	0	0	0	0	0	0	0	0
Streptococcus_gallolyticus	Human, Gut	Bacillota	Bacilli	Lactobacillales	Streptococcaceae	Streptococcus	1	0	0	cocci	1	0	0	0	0	0	0	0	0	0	0	1
Streptococcus_infantarius	Human, Gut, food	Bacillota	Bacilli	Lactobacillales	Streptococcaceae	Streptococcus	0	1	0	cocci	1	0	0	0	0	0	0	0	0	0	0	0
Streptococcus_oralis	Human, oral cavity	Bacillota	Bacilli	Lactobacillales	Streptococcaceae	Streptococcus	0	1	0	cocci	1	0	0	0	1	0	0	0	0	0	0	0
Sutterella_wadsworthensis	Human, Gut	Proteobacteria	Betaproteobacteria	Burkholderiales	Sutterellaceae	Sutterella	1	0	0	Rods	0	1	0	0	1	0	0	1	0	0	0	0
Tyzzerella_massiliensis	Human, Gut	_	_	_	_	Tyzzerella	0	0	0	NA	0	0	0	0	1	0	0	0	0	0	0	0
Varibaculum_cambriense	Human, infant Gut, post auricular abscess	Actinobacteria	Actinomycetia	Actinomycetales	Actinomycetaceae	Varibaculum	1	0	0	Rods	1	0	0	0	0	0	0	0	0	0	0	0
Veillonella_atypica	Human, Gut	Bacillota	Negativicutes	Veillonellales	Veillonellaceae	Veillonella	1	0	0	cocci	0	1	0	0	0	0	1	0	0	0	0	0
Veillonella_parvula	Human, Gut	Bacillota	Negativicutes	Veillonellales	Veillonellaceae	Veillonella	1	0	0	cocci	0	1	0	0	0	0	1	0	0	0	0	0
Winkia_neuii	Human, vagina	Actinobacteria	Actinomycetia	Actinomycetales	Actinomycetaceae	Winkia	0	0	1	Rods	1	0	0	0	0	0	0	0	0	0	0	0
Total No. of species													43	33	58	77	62	55	50	42	36	41

## Sheet: Shared_ species_vs_Repertoire
Venn-diagram	Shared Species between HBV and Control groups (n=154)	Species only isolated in HBV group (n=86)	Species only isolated in Control group (n=100)	Venn-diagram	Group	Species (n=140)		Group	Species (n=81)		Group	Species (n=88)		Group	Species (n=14)		Group	Species (n=2933)		Group	Unshared Species (n=5)		Group	Unshared Species (n=12)
Cultured species in HBV vs groups. The figure created by interactiVenn bioinformatic tool available at (http://www.interactivenn.net, last accessed April 03, 2023).	Acidaminococcus intestini	Acidaminococcus massiliensis	Actinotignum schaalii	Described species in HBV and control groups vs human microbiota repertoire described in the literature. The figure created by interactiVenn bioinformatic tool available at (http://www.interactivenn.net, last accessed April 03, 2023).	Control vs. HBV vs. Repertoire	Acidaminococcus intestini		HBV vs. Repertoire	Acidaminococcus massiliensis		Control vs. Repertoire	Schaalia turicensis		Control vs. HBV	Agathobaculum massiliense		Repertoire	Abiotrophia defectiva		HBV	Clostridium caccae		Control	Alistipes merdae
	Adlercreutzia equolifaciens	Acidaminococcus timonensis	Akkermansia muciniphila			Adlercreutzia equolifaciens			Acidaminococcus timonensis			Actinotignum schaalii			Alistipes ihumii			Abiotrophia paraadiacens			Dorea provencensis			Cutibacterium eggermontii
	Agathobaculum massiliense	Anaerococcus hydrogenalis	Alistipes indistinctus			Alistipes finegoldii			Gleimia europaea			Akkermansia muciniphila			Blautia mediterraneae			Acetobacter cibinongensis			Niallia alba			Guopingia tenuis
	Alistipes communis	Anaerosalibacter bizertensis	Alistipes merdae			Alistipes jeddahensis			Anaerococcus hydrogenalis			Alistipes indistinctus			Clostridium phoceensis			Acetobacter indonesiensis			Oribacterium massiliense			Lachnospira massiliensis
	Alistipes finegoldii	Anaerosalibacter massiliensis	Alistipes phocaeensis			Alistipes massiliensis			Anaerosalibacter bizertensis			Alistipes phocaeensis			Dorea timonensis			Acetobacter pasteurianus			Transplantifaecale massiliensis			Ligilactobacillus massiliensis
	Alistipes ihumii	Anaerostipes caccae	Alloscardovia omnicolens			Alistipes communis			Anaerosalibacter massiliensis			Alloscardovia omnicolens			Holdemanella biformis			Acetobacterium tundrae						Marseillococcus timonensis
	Alistipes jeddahensis	Anaerotruncus rubiinfantis	Anaerostipes hadrus			Alistipes onderdonkii			Anaerostipes caccae			Anaerostipes hadrus			Ileibacillus massiliensis			Acholeplasma laidlawii						Mbogningella massiliensis
	Alistipes massiliensis	Bacillus amyloliquefaciens	Bacteroides clarus			Alistipes putredinis			Anaerotruncus rubiinfantis			Lancefieldella rimae			Lactobacillus timonensis			Acholeplasma oculi						Neobeduinibacterium massiliensis
	Alistipes onderdonkii	Bacillus toyonensis	Bacteroides faecis			Alistipes senegalensis			Bacillus amyloliquefaciens			Bacteroides clarus			Massilistercora timonensis			Achromobacter aegrifaciens						Olsenella merdae
	Alistipes putredinis	Bilophila wadsworthia	Bacteroides finegoldii			Alistipes shahii			Bacillus toyonensis			Bacteroides faecis			Megiella massiliensis			Achromobacter animicus						Phamibacteria massiliensis
	Alistipes senegalensis	Blautia hydrogenotrophica	Bacteroides stercoris			Allisonella histaminiformans			Bilophila wadsworthia			Bacteroides finegoldii			Paeniclostridium sordellii			Achromobacter denitrificans						Pusillibacter massiliensis
	Alistipes shahii	Blautia mediterraneensis	Bifidobacterium animalis			Anaerococcus vaginalis			Blautia hydrogenotrophica			Bacteroides stercoris			Peptoniphilus meridionalis			Achromobacter dolens						Ruminococcoides bili
	Allisonella histaminiformans	Cloacibacillus evryensis	Bifidobacterium breve			Anaeroglobus geminatus			Blautia mediterraneensis			Bifidobacterium animalis			Ruminococcus phoceensis			Achromobacter insolitus
	Anaerococcus vaginalis	Clostridium caccae	Blautia coccoides			Angelakisella massiliensis			Cloacibacillus evryensis			Bifidobacterium breve			Winkia neuii			Achromobacter insuavis
	Anaeroglobus geminatus	Clostridium marseillense	Blautia massiliensis			Atopobium minutum			Clostridium marseillense			Blautia coccoides						Achromobacter marplatensis
	Angelakisella massiliensis	Clostridium sporogenes	Bordetella trematum			Bacteroides bouchesdurhonensis			Clostridium sporogenes			Blautia massiliensis						Achromobacter mucicolens
	Atopobium minutum	Congobacterium massiliense	Caecibacter massiliensis			Bacteroides caccae			Congobacterium massiliense			Bordetella trematum						Achromobacter piechaudii
	Bacteroides bouchesdurhonensis	Desulfovibrio piger	Dorea massiliensis			Bacteroides cellulosilyticus			Desulfovibrio piger			Caecibacter massiliensis						Achromobacter pulmonis
	Bacteroides caccae	Dorea provencensis	Christensenella massiliensis			Bacteroides eggerthii			Enorma timonensis			Christensenella hongkongensis						Achromobacter ruhlandii
	Bacteroides cellulosilyticus	Enorma timonensis	Christensenella hongkongensis			Bacteroides fragilis			Klebsiella aerogenes			Christensenella massiliensis						Achromobacter spanius
	Bacteroides eggerthii	Enterocloster aldenensis	Clostridium paraputrificum			Bacteroides intestinalis			Enterocloster aldenensis			Hathewaya limosa						Achromobacter spiritinus
	Bacteroides fragilis	Enterocloster bolteae	Colibacter massiliensis			Bacteroides nordii			Enterocloster bolteae			Clostridium paraputrificum						Achromobacter xylosoxidans
	Bacteroides intestinalis	Enterocloster clostridioformis	Collinsella massiliensis			Bacteroides ovatus			Enterocloster clostridioformis			Colibacter massiliensis						Acidaminococcus fermentans
	Bacteroides nordii	Enterococcus canintestini	Coprobacillus massiliensis			Bacteroides salyersiae			Enterococcus canintestini			Collinsella massiliensis						Acidaminococcus provencensis
	Bacteroides ovatus	Enterococcus casseliflavus	Coprobacter fastidious			Bacteroides thetaiotaomicron			Enterococcus casseliflavus			Coprobacillus massiliensis						Acidipropionibacterium jensenii
	Bacteroides salyersiae	Eubacterium infirmum	Cutibacterium eggermontii			Bacteroides uniformis			Eubacterium infirmum			Coprobacter fastidious						Acidipropionibacterium timonense
	Bacteroides thetaiotaomicron	Eubacterium massiliense	Cutibacterium timonense			Barnesiella intestinihominis			Eubacterium massiliense			Cutibacterium timonense						Acidomonas methanolica
	Bacteroides uniformis	Eubacterium tenue	Dakarella massiliensis			Beduinibacterium massiliense			Eubacterium tenue			Dakarella massiliensis						Acidovorax avenae
	Barnesiella intestinihominis	Ezakiella coagulans	Desulfovibrio desulfuricans			Bifidobacterium adolescentis			Ezakiella coagulans			Desulfovibrio desulfuricans						Acidovorax delafieldii
	Beduinibacterium massiliense	Facklamia hominis	Desulfovibrio fairfieldensis			Bifidobacterium bifidum			Facklamia hominis			Desulfovibrio fairfieldensis						Acidovorax oryzae
	Bifidobacterium adolescentis	Gleimia europaea	Dialister propionicifaciens			Bifidobacterium dentium			Haloimpatiens massiliensis			Dialister propionicifaciens						Acidovorax temperans
	Bifidobacterium bifidum	Haloimpatiens massiliensis	Dialister succinatiphilus			Bifidobacterium longum			Holdemania timonensis			Dialister succinatiphilus						Acidovorax wautersii
	Bifidobacterium dentium	Holdemania timonensis	Emergencia timonensis			Bifidobacterium pseudocatenulatum			Intestinibacter bartlettii			Dorea massiliensis						Acinetobacter baumannii
	Bifidobacterium longum	Intestinibacter bartlettii	Enterococcus gilvus			Bittarella massiliensis			Klebsiella pneumoniae			Emergencia timonensis						Acinetobacter baylyi
	Bifidobacterium pseudocatenulatum	Klebsiella aerogenes	Enterococcus malodoratus			Blautia marasmi			Kocuria rhizophila			Enterococcus gilvus						Acinetobacter beijerinckii
	Bittarella massiliensis	Klebsiella pneumoniae	Eubacterium rectalis			Butyricimonas phocaeensis			Lagierella massiliensis			Enterococcus malodoratus						Acinetobacter bereziniae
	Blautia marasmi	Kocuria rhizophila	Faecalicoccus pleomorphus			Christensenella minuta			Marseillicoccus timonensis			Faecalitalea cylindroides						Acinetobacter calcoaceticus
	Blautia mediterraneae	Lagierella massiliensis	Faecalitalea cylindroides			Citrobacter freundii			Massilimicrobiota timonensis			Eubacterium rectalis						Acinetobacter colistiniresistens
	Butyricimonas phocaeensis	Marseillicoccus timonensis	Fenollaria timonensis			Clostridium butyricum			Merdibacter massiliensis			Fenollaria timonensis						Acinetobacter dijkshoorniae
	Christensenella minuta	Massilimicrobiota timonensis	Gabonia massiliensis			Clostridium innocuum			Mogibacterium neglectum			Gabonia massiliensis						Acinetobacter guillouiae
	Citrobacter freundii	Merdibacter massiliensis	Guopingia tenuis			Clostridium perfringens			Mogibacterium vescum			Hafnia alvei						Acinetobacter gyllenbergii
	Clostridium butyricum	Mixta calida	Hafnia alvei			Clostridium scindens			Moraxella osloensis			Holdemania massiliensis						Acinetobacter haemolyticus
	Clostridium innocuum	Mogibacterium neglectum	Hathewaya limosa			Clostridium symbiosum			Moryella indoligenes			Ihubacter massiliensis						Acinetobacter johnsonii
	Clostridium perfringens	Mogibacterium vescum	Holdemania massiliensis			Clostridium tertium			Olsenella congonensis			Intestinimonas timonensis						Acinetobacter junii
	Clostridium phoceensis	Moryella indoligenes	Ihubacter massiliensis			Clostridium tyrobutyricum			Pantoea agglomerans			Lachnoclostridium phocaeense						Acinetobacter lwoffii
	Clostridium scindens	Moraxella osloensis	Intestinimonas timonensis			Collinsella aerofaciens			Mixta calida			Schleiferilactobacillus harbinensis						Acinetobacter massiliensis
	Clostridium symbiosum	Niallia alba	Lachnoclostridium phocaeense			Collinsella bouchesdurhonensis			Pantoea conspicua			Lactobacillus iners						Acinetobacter nosocomialis
	Clostridium tertium	Olsenella congonensis	Lachnospira massiliensis			Comamonas kerstersii			Pantoea septica			Lactobacillus johnsonii						Acinetobacter parvus
	Clostridium tyrobutyricum	Oribacterium massiliense	Lactobacillus iners			Coprococcus comes			Paraclostridium bifermentans			Lentilactobacillus hilgardii						Acinetobacter pittii
	Collinsella aerofaciens	Pantoea agglomerans	Lactobacillus johnsonii			Cryptobacterium curtum			Pediococcus pentosaceus			Limosilactobacillus oris						Acinetobacter radioresistens
	Collinsella bouchesdurhonensis	Pantoea conspicua	Lancefieldella rimae			Cutibacterium acnes			Peptoniphilus urinomassiliensis			Limosilactobacillus timonensis						Acinetobacter schindleri
	Comamonas kerstersii	Pantoea septica	Lentilactobacillus hilgardii			Dialister invisus			Phoenicibacter congonensis			Limosilactobacillus vaginalis						Acinetobacter seifertii
	Coprococcus comes	Paraclostridium bifermentans	Ligilactobacillus massiliensis			Dialister pneumosintes			Polynesia massiliensis			Longicatena caecimuris						Acinetobacter septicus
	Cryptobacterium curtum	Pediococcus pentosaceus	Limosilactobacillus oris			Dielma fastidiosa			Porphyromonas bennonis			Massilicoli timonensis						Acinetobacter soli
	Cutibacterium acnes	Peptoniphilus urinomassiliensis	Limosilactobacillus timonensis			Dorea longicatena			Prevotella caccae			Massiliprevotella massiliensis						Acinetobacter towneri
	Dialister invisus	Phoenicibacter congonensis	Limosilactobacillus vaginalis			Drancourtella massiliensis			Prevotella copri			Mediterranea massiliensis						Acinetobacter ursingii
	Dialister pneumosintes	Polynesia massiliensis	Longicatena caecimuris			Eggerthella lenta			Prevotella denticola			Merdibacter timonensis						Acinetobacter variabilis
	Dielma fastidiosa	Porphyromonas bennonis	Marseillococcus timonensis			Eggerthella timonensis			Prevotella disiens			Metaprevotella massiliensis						Acinetobacter venetianus
	Dorea longicatena	Prevotella caccae	Massilicoli timonensis			Enterobacter cloacae			Prevotella salivae			Murdochiella vaginalis						Actinobacillus capsulatus
	Dorea timonensis	Prevotella copri	Massiliprevotella massiliensis			Enterocloster citroniae			Propionimicrobium lymphophilum			Negativicoccus massiliensis						Actinobacillus equuli
	Drancourtella massiliensis	Prevotella denticola	Mbogningella massiliensis			Enterocloster lavalensis			Provencibacterium massiliense			Olegusella massiliensis						Actinobacillus hominis
	Eggerthella lenta	Prevotella disiens	Mediterranea massiliensis			Enterococcus avium			Raoultibacter timonensis			Olsenella timonensis						Actinobacillus lignieresii
	Eggerthella timonensis	Prevotella salivae	Merdibacter timonensis			Enterococcus dispar			Rothia mucilaginosa			Olsenella uli						Actinobacillus suis
	Enterobacter cloacae	Propionimicrobium lymphophilum	Metaprevotella massiliensis			Enterococcus durans			Rummeliibacillus stabekisii			Paenibacillus barengoltzii						Actinobacillus ureae
	Enterocloster citroniae	Provencibacterium massiliense	Murdochiella vaginalis			Enterococcus faecalis			Scardovia inopinata			Parabacteroides goldsteinii						Actinobaculum massiliense
	Enterocloster lavalensis	Raoultibacter timonensis	Negativicoccus massiliensis			Enterococcus faecium			Staphylococcus aureus			Parabacteroides massiliensis						Actinobaculum schaalii
	Enterococcus avium	Rothia mucilaginosa	Neobeduinibacterium massiliensis			Enterococcus gallinarum			Staphylococcus capitis			Peptoniphilus duerdenii						Actinobaculum timonae
	Enterococcus dispar	Rummeliibacillus stabekisii	Olegusella massiliensis			Enterococcus hirae			Staphylococcus cohnii			Peptoniphilus indolicus						Actinobaculum urinale
	Enterococcus durans	Scardovia inopinata	Olsenella merdae			Enterococcus pseudoavium			Streptococcus agalactiae			Phocaeicola coprocola						Actinomadura chibensis
	Enterococcus faecalis	Staphylococcus aureus	Olsenella timonensis			Enterococcus thailandicus			Streptococcus australis			Phocaeicola coprophilus						Actinomadura cremea
	Enterococcus faecium	Staphylococcus capitis	Olsenella uli			Erysipelatoclostridium ramosum			Streptococcus constellatus			Phocaeicola massiliensis						Actinomadura latina
	Enterococcus gallinarum	Staphylococcus cohnii	Paenibacillus barengoltzii			Escherichia coli			Streptococcus mutans			Phocaeicola plebeius						Actinomadura madurae
	Enterococcus hirae	Streptococcus agalactiae	Parabacteroides goldsteinii			Eubacterium limosum			Streptococcus parasanguinis			Prevotella lascolaii						Actinomadura meyerae
	Enterococcus pseudoavium	Streptococcus australis	Parabacteroides massiliensis			Finegoldia magna			Streptococcus salivarius			Prevotella marseillensis						Actinomadura nitritigenes
	Enterococcus thailandicus	Streptococcus constellatus	Peptoniphilus duerdenii			Flavonifractor plautii			Sutterella massiliensis			Prevotella massiliensis						Actinomadura pelletieri
	Erysipelatoclostridium ramosum	Streptococcus mutans	Peptoniphilus indolicus			Fusicatenibacter saccharivorans			Sutterella secki			Prevotella stercorea						Actinomadura sputi
	Escherichia coli	Streptococcus parasanguinis	Phamibacteria massiliensis			Gabonibacter massiliensis			Terrisporobacter glycolicus			Propionibacterium acidifaciens						Actinomyces bouchesdurhonensis
	Eubacterium limosum	Streptococcus salivarius	Phocaeicola coprocola			Gordonibacter pamelaeae			Turicibacter sanguinis			Propionibacterium freudenreichii						Actinomyces bovis
	Finegoldia magna	Sutterella massiliensis	Phocaeicola coprophilus			Hungatella hathewayi			Weissella cibaria			Proteus mirabilis						Actinomyces cardiffensis
	Flavonifractor plautii	Sutterella secki	Phocaeicola plebeius			Ihuella massiliensis			Weissella confusa			Pseudoflavonifractor capillosus						Actinomyces culturomici
	Fusicatenibacter saccharivorans	Terrisporobacter glycolicus	Phocaeicola massiliensis			Intestinimonas butyriciproducens			Weissella paramesenteroides			Ruminococcus bicirculans						Actinomyces dentalis
	Gabonibacter massiliensis	Transplantifaecale massiliensis	Prevotella lascolaii			Intestinimonas massiliensis						Staphylococcus haemolyticus						Actinomyces funkei
	Gordonibacter pamelaeae	Turicibacter sanguinis	Prevotella marseillensis			Jeddahella massiliensis						Staphylococcus saprophyticus						Actinomyces georgiae
	Holdemanella biformis	Weissella cibaria	Prevotella massiliensis			Lachnoclostridium edouardi						Streptococcus infantarius						Actinomyces gerencseriae
	Hungatella hathewayi	Weissella confusa	Prevotella stercorea			Lacticaseibacillus casei						Streptococcus oralis						Actinomyces graevenitzii
	Ihuella massiliensis	Weissella paramesenteroides	Propionibacterium acidifaciens			Lacticaseibacillus paracasei						Faecalicoccus pleomorphus						Actinomyces grossensis
	Ileibacillus massiliensis		Propionibacterium freudenreichii			Lacticaseibacillus rhamnosus						Tyzzerella massiliensis						Actinomyces haliotis
	Intestinimonas butyriciproducens		Proteus mirabilis			Lactiplantibacillus plantarum						Varibaculum cambriense						Actinomyces hominis
	Intestinimonas massiliensis		Pseudoflavonifractor capillosus			Lactobacillus delbrueckii												Actinomyces hongkongensis
	Jeddahella massiliensis		Pusillibacter massiliensis			Lactobacillus gasseri												Actinomyces houstonensis
	Lachnoclostridium edouardi		Ruminococcoides bili			Lactococcus garvieae												Actinomyces ihuae
	Lacticaseibacillus casei		Ruminococcus bicirculans			Lancefieldella parvula												Actinomyces israelii
	Lacticaseibacillus paracasei		Schaalia turicensis			Lentilactobacillus parabuchneri												Actinomyces johnsonii
	Lacticaseibacillus rhamnosus		Schleiferilactobacillus harbinensis			Levilactobacillus brevis												Actinomyces lingnae
	Lactiplantibacillus plantarum		Staphylococcus haemolyticus			Ligilactobacillus ruminis												Actinomyces marseillensis
	Lactobacillus delbrueckii		Staphylococcus saprophyticus			Ligilactobacillus salivarius												Actinomyces massiliensis
	Lactobacillus gasseri		Streptococcus infantarius			Limosilactobacillus fermentum												Actinomyces mediterranea
	Lactobacillus timonensis		Streptococcus oralis			Limosilactobacillus mucosae												Actinomyces meyeri
	Lactococcus garvieae		Tyzzerella massiliensis			Limosilactobacillus reuteri												Actinomyces minihominis
	Lancefieldella parvula		Varibaculum cambriense			Marseillibacter massiliensis												Actinomyces naeslundii
	Lentilactobacillus parabuchneri					Mogibacterium timidum												Actinomyces nasicola
	Levilactobacillus brevis					Murdochiella asaccharolytica												Actinomyces neuii
	Ligilactobacillus ruminis					Negativibacillus massiliensis												Schaalia odontolytica
	Ligilactobacillus salivarius					Negativicoccus succinicivorans												Actinomyces oralis
	Limosilactobacillus fermentum					Odoribacter splanchnicus												Actinomyces oricola
	Limosilactobacillus mucosae					Olsenella massiloralis												Actinomyces oris
	Limosilactobacillus reuteri					Olsenella phocaeensis												Actinomyces pacaensis
	Marseillibacter massiliensis					Oscillibacter massiliensis												Actinomyces phoceensis
	Massilistercora timonensis					Oscillibacter timonensis												Actinomyces polynesiensis
	Megiella massiliensis					Parabacteroides distasonis												Actinomyces provencensis
	Mogibacterium timidum					Parabacteroides johnsonii												Actinomyces radicidentis
	Murdochiella asaccharolytica					Parabacteroides merdae												Actinomyces radingae
	Negativibacillus massiliensis					Parasutterella excrementihominis												Actinomyces timonensis
	Negativicoccus succinicivorans					Parvimonas micra												Actinomyces urinae
	Odoribacter splanchnicus					Pediococcus acidilactici												Actinomyces urogenitalis
	Olsenella massiloralis					Peptoniphilus gorbachii												Actinomyces viscosus
	Olsenella phocaeensis					Peptoniphilus grossensis												Actinotignum sanguinis
	Oscillibacter massiliensis					Peptoniphilus harei												Actinotignum timonense
	Oscillibacter timonensis					Peptoniphilus koenoeneniae												Adlercreutzia massiliensis
	Paeniclostridium sordellii					Peptoniphilus lacrimalis												Advenella incenata
	Parabacteroides distasonis					Peptoniphilus vaginalis												Advenella kashmirensis
	Parabacteroides johnsonii					Peptostreptococcus anaerobius												Aeribacillus pallidus
	Parabacteroides merdae					Phascolarctobacterium faecium												Aerococcus christensenii
	Parasutterella excrementihominis					Phocaeicola vulgatus												Aerococcus sanguinicola
	Parvimonas micra					Pseudoclavibacter alba												Aerococcus urinae
	Pediococcus acidilactici					Pseudoramibacter alactolyticus												Aerococcus urinaehominis
	Peptoniphilus gorbachii					Pyramidobacter piscolens												Aerococcus viridans
	Peptoniphilus grossensis					Raoultibacter massiliensis												Aeromicrobium massiliense
	Peptoniphilus harei					Sanamassiliae timonensis												Aeromicrobium tamlense
	Peptoniphilus koenoeneniae					Senegalimassilia anaerobia												Aeromonas allosaccharophila
	Peptoniphilus lacrimalis					Slackia exigua												Aeromonas bestiarum
	Peptoniphilus meridionalis					Slackia isoflavoniconvertens												Aeromonas caviae
	Peptoniphilus vaginalis					Solobacterium moorei												Aeromonas dhakensis
	Peptostreptococcus anaerobius					Staphylococcus hominis												Aeromonas diversa
	Phascolarctobacterium faecium					Streptococcus anginosus												Aeromonas encheleia
	Phocaeicola vulgatus					Streptococcus equinus												Aeromonas enterica
	Pseudoclavibacter alba					Streptococcus gallolyticus												Aeromonas enteropelogenes
	Pseudoramibacter alactolyticus					Sutterella wadsworthensis												Aeromonas eucrenophila
	Pyramidobacter piscolens					Veillonella atypica												Aeromonas hydrophila
	Raoultibacter massiliensis					Veillonella parvula												Aeromonas intestinalis
	Ruminococcus phoceensis																	Aeromonas jandaei
	Sanamassiliae timonensis																	Aeromonas media
	Senegalimassilia anaerobia																	Aeromonas popoffii
	Slackia exigua																	Aeromonas salmonicida
	Slackia isoflavoniconvertens																	Aeromonas sanarellii
	Solobacterium moorei																	Aeromonas schubertii
	Staphylococcus hominis																	Aeromonas sobria
	Streptococcus anginosus																	Aeromonas taiwanensis
	Streptococcus equinus																	Aeromonas veronii
	Streptococcus gallolyticus																	Aeromonas tecta
	Sutterella wadsworthensis																	Afipia broomeae
	Veillonella atypica																	Afipia clevelandensis
	Veillonella parvula																	Afipia felis
	Winkia neuii																	Africanibacillus massiliensis
																		Agathobaculum butyriciproducens
																		Agathobaculum desmolans
																		Aggregatibacter actinomycetemcomitans
																		Aggregatibacter aphrophilus
																		Aggregatibacter kilianii
																		Aggregatibacter segnis
																		Agrobacterium tumefaciens
																		Agrococcus casei
																		Agrococcus jenensis
																		Agrococcus terreus
																		Agromyces soli
																		Alcaligenes faecalis
																		Alicyclobacillus consociatus
																		Alishewanella fetalis
																		Alistipes dispar
																		Alistipes ihuae
																		Alistipes inops
																		Alistipes jeddahmassiliensis
																		Alistipes megaguti
																		Alistipes provencensis
																		Alistipes timonensis
																		Alistipes vaginalis
																		Alkalibacillus halophilus
																		Alkanindiges hongkongensis
																		Alkanindiges illinoisensis
																		Alloiococcus otitis
																		Allomonas enterica
																		Alloprevotella rava
																		Alloprevotella tannerae
																		Alterileibacterium massiliense
																		Amazonia massiliensis
																		Amoebinatus massiliae
																		Amycolatopsis benzoatilytica
																		Amycolatopsis orientalis
																		Anaerobacter polyendosporus
																		Anaerobaculum hydrogeniformans
																		Anaerobiospirillum succiniciproducens
																		Anaerobiospirillum thomasii
																		Anaerobutyricum soehngenii
																		Anaerocella delicata
																		Anaerococcus degenerii
																		Anaeroglobus germinatus
																		Anaerococcus jeddahensis
																		Anaerococcus lactolyticus
																		Anaerococcus marasmi
																		Anaerococcus massiliensis
																		Anaerococcus mediannikovii
																		Anaerococcus mediterraneensis
																		Anaerococcus murdochii
																		Anaerococcus nagyae
																		Anaerococcus obesi
																		Anaerococcus octavius
																		Anaerococcus pacaensis
																		Anaerococcus prevotii
																		Anaerococcus provenciensis
																		Anaerococcus rubiinfantis
																		Anaerococcus senegalensis
																		Anaerococcus tetradius
																		Anaerococcus urinomassiliensis
																		Anaerococcus vaginimassiliensis
																		Anaerofilum agile
																		Anaerofustis massiliensis
																		Anaerofustis stercorihominis
																		Anaerolactibacter massiliensis
																		Anaeromassilibacillus senegalensis
																		Anaeromassilibacillus timonensis
																		Anaerorhabdus furcosa
																		Anaerosalibacter timonensis
																		Anaerosphaera massiliensis
																		Anaerospora hongkongensis
																		Anaerosporobacter mobilis
																		Anaerostipes rhamnosivorans
																		Anaerotignum faecicola
																		Anaerobutyricum hallii
																		Anaerotignum lactatifermentans
																		Anaerotignum propionicum
																		Anaerotruncus colihominis
																		Anaerotruncus massiliensis
																		Anaerovorax odorimutans
																		Anaplasma marginale
																		Anaplasma phagocytophilum
																		Anaplasma platys
																		Ancylobacter polymorphus
																		Aneurinibacillus aneurinilyticus
																		Aneurinibacillus migulanus
																		Anoxybacillus flavithermus
																		Aquamicrobium lusatiense
																		Aquimonas voraii
																		Arabia massiliensis
																		Arachnia propionica
																		Arcanobacterium haemolyticum
																		Arcanobacterium ihumii
																		Arcanobacterium urinimassiliense
																		Arcobacter butzleri
																		Arcobacter cryaerophilus
																		Arcobacter nitrofigilis
																		Arcobacter skirrowii
																		Arcobacter thereius
																		Arquibacterium massiliensis
																		Arsenophonus nasoniae
																		Arthrobacter agilis
																		Arthrobacter albus
																		Arthrobacter aurescens
																		Arthrobacter castelli
																		Arthrobacter creatinolyticus
																		Arthrobacter cumminsii
																		Arthrobacter gandavensis
																		Arthrobacter ilicis
																		Arthrobacter koreensis
																		Arthrobacter luteolus
																		Arthrobacter mysorens
																		Arthrobacter nicotianae
																		Arthrobacter nitroguajacolicus
																		Arthrobacter oxydans
																		Arthrobacter parietis
																		Arthrobacter pigmenti
																		Arthrobacter polychromogenes
																		Arthrobacter protophormiae
																		Arthrobacter pyridinolis
																		Arthrobacter ramosus
																		Arthrobacter sanguinis
																		Arthrobacter scleromae
																		Arthrobacter senegalensis
																		Arthrobacter woluwensis
																		Asaccharobacter celatus
																		Asaia bogorensis
																		Asaia lannensis
																		Atlantibacter hermannii
																		Atopobium deltae
																		Atopobium massiliense
																		Attilina massiliensis
																		Aureimonas altamirensis
																		Auricoccus indicus
																		Auritidibacter ignavus
																		Auritidibacter massiliensis
																		Averyella dalhousiensis
																		Avibacterium gallinarum
																		Bacilliculturomica massiliensis
																		Bacillus aerius
																		Bacillus alcalophilus
																		Bacillus altitudinis
																		Bacillus andreesenii
																		Bacillus andreraoultii
																		Bacillus anthracis
																		Bacillus aquimaris
																		Bacillus atrophaeus
																		Bacillus badius
																		Bacillus baekryungensis
																		Bacillus bataviensis
																		Bacillus beijingensis
																		Bacillus benzoevorans
																		Bacillus caccae
																		Bacillus casamancensis
																		Bacillus cereus
																		Bacillus circulans
																		Bacillus clausii
																		Bacillus coagulans
																		Bacillus cohnii
																		Bacillus cytotoxicus
																		Bacillus dakarensis
																		Bacillus dielmoensis
																		Bacillus dionei
																		Bacillus endophyticus
																		Bacillus farraginis
																		Bacillus firmus
																		Bacillus flexus
																		Bacillus fordii
																		Bacillus galactosidilyticus
																		Bacillus gibsonii
																		Bacillus hackensackii
																		Bacillus halodurans
																		Bacillus halophilisenegalensis
																		Bacillus halophilus
																		Bacillus horikoshii
																		Bacillus humi
																		Bacillus idriensis
																		Bacillus infantis
																		Bacillus jeddahensis
																		Bacillus jeddahtimonensis
																		Bacillus jeddamassiliensis
																		Bacillus jeotgali
																		Bacillus koreensis
																		Bacillus kwashiorkori
																		Bacillus kyonggiensis
																		Bacillus lentus
																		Bacillus licheniformis
																		Bacillus litoralis
																		Bacillus marasmi
																		Bacillus marisflavi
																		Bacillus massiliamazoniensis
																		Bacillus massiliensis
																		Bacillus massilinigeriensis
																		Bacillus massilioamazoniensis
																		Bacillus massilioanorexius
																		Bacillus massiliogabonensis
																		Bacillus massiliosenegalensis
																		Bacillus mediterraneensis
																		Bacillus megaterium
																		Bacillus methylotrophicus
																		Bacillus mojavensis
																		Bacillus mycoides
																		Bacillus ndiopicus
																		Bacillus nealsonii
																		Bacillus niabensis
																		Bacillus niacini
																		Bacillus niameyensis
																		Bacillus numidis
																		Bacillus okuhidensis
																		Bacillus oshimensis
																		Bacillus pakistanensis
																		Bacillus paranthracis
																		Bacillus phoceensis
																		Bacillus pichinotyi
																		Bacillus pocheonensis
																		Bacillus polyfermenticus
																		Bacillus pseudofirmus
																		Bacillus pseudomycoides
																		Bacillus psychrosaccharolyticus
																		Bacillus pumilus
																		Bacillus rubiinfantis
																		Bacillus saudii
																		Bacillus schlegelii
																		Bacillus senegalensis
																		Bacillus simplex
																		Bacillus sinesaloumensis
																		Bacillus siralis
																		Bacillus smithii
																		Bacillus soli
																		Bacillus sonorensis
																		Bacillus sp.
																		Bacillus subtilis
																		Bacillus testimonium
																		Bacillus testis
																		Bacillus thioparans
																		Bacillus thuringiensis
																		Bacillus timonensis
																		Bacillus tuaregi
																		Bacillus vallismortis
																		Bacillus vietnamensis
																		Bacillus weihenstephanensis
																		Bacillus wiedmannii
																		Bacteroides acidifaciens
																		Bacteroides cagae
																		Bacteroides congonensis
																		Bacteroides cutis
																		Bacteroides denticanum
																		Bacteroides faecalis
																		Bacteroides fluxus
																		Bacteroides galacturonicus
																		Bacteroides graminisolvens
																		Bacteroides heparinolyticus
																		Bacteroides hypermegas
																		Bacteroides ihuae
																		Bacteroides ilei
																		Bacteroides koreensis
																		Bacteroides kribbi
																		Bacteroides massiliae
																		Bacteroides mediterraneensis
																		Bacteroides melaninogenicus
																		Bacteroides ndongoniae
																		Bacteroides neonatalis
																		Bacteroides neonati
																		Bacteroides ochraceus
																		Bacteroides oleiciplenus
																		Bacteroides pectinophilus
																		Bacteroides phoceense
																		Bacteroides pyogenes
																		Bacteroides timonensis
																		Bacteroides togonis
																		Bacteroides transplantocacae
																		Bacteroides xylanisolvens
																		Bacteroides xylanolyticus
																		Bacteroides zoogleoformans
																		Balneatrix alpica
																		Bariatricus massiliensis
																		Bartonella alsatica
																		Bartonella ancashensis
																		Bartonella australis
																		Bartonella bacilliformis
																		Bartonella bovis
																		Bartonella clarridgeiae
																		Bartonella doshiae
																		Bartonella elizabethae
																		Bartonella grahamii
																		Bartonella henselae
																		Bartonella koehlerae
																		Bartonella mayotimonensis
																		Bartonella quintana
																		Bartonella rochalimae
																		Bartonella schoenbuchensis
																		Bartonella talpae
																		Bartonella tamiae
																		Bartonella tribocorum
																		Bartonella vinsonii
																		Bartonella washoensis
																		Batmaniella cagae
																		Beduinella massiliensis
																		Beduini massiliensis
																		Beduinibacter massiliensis
																		Bergeyella cardium
																		Bergeyella zoohelcum
																		Bhargavaea cecembensis
																		Bhargavaea massiliensis
																		Bibersteinia trehalosi
																		Bifidobacterium aesculapii
																		Bifidobacterium angulatum
																		Bifidobacterium aquikefiri
																		Bifidobacterium asteroides
																		Bifidobacterium biavatii
																		Bifidobacterium bombi
																		Bifidobacterium boum
																		Bifidobacterium callitrichos
																		Bifidobacterium catenulatum
																		Bifidobacterium choerinum
																		Bifidobacterium coryneforme
																		Bifidobacterium crudilactis
																		Bifidobacterium faecale
																		Bifidobacterium gallicum
																		Bifidobacterium gallinarum
																		Bifidobacterium globosum
																		Bifidobacterium hapali
																		Bifidobacterium indicum
																		Bifidobacterium infantis
																		Bifidobacterium kashiwanohense
																		Bifidobacterium lactis
																		Bifidobacterium magnum
																		Bifidobacterium merycicum
																		Bifidobacterium minimum
																		Bifidobacterium mongoliense
																		Bifidobacterium myosotis
																		Bifidobacterium pseudolongum
																		Bifidobacterium psychraerophilum
																		Bifidobacterium pullorum
																		Bifidobacterium ruminantium
																		Bifidobacterium saeculare
																		Bifidobacterium saguini
																		Bifidobacterium scardovii
																		Bifidobacterium stellenboschense
																		Bifidobacterium stercoris
																		Bifidobacterium subtile
																		Bifidobacterium thermacidophilum
																		Bifidobacterium thermophilum
																		Bifidobacterium tsurumiense
																		Bisgaardia hudsonensis
																		Blastococcus massiliensis
																		Blautia brookingsii
																		Blautia caccae
																		Blautia faecicola
																		Blautia faecis
																		Blautia glucerasea
																		Blautia hansenii
																		Blautia hominis
																		Blautia ihuae
																		Blautia luti
																		Blautia marseillensis
																		Blautia phoceensis
																		Blautia producta
																		Blautia provencensis
																		Blautia schinkii
																		Blautia sp.
																		Blautia stercoris
																		Blautia timonensis
																		Blautia wexlerae
																		Bordetella ansorpii
																		Bordetella avium
																		Bordetella bronchialis
																		Bordetella bronchiseptica
																		Bordetella flabilis
																		Bordetella hinzii
																		Bordetella holmesii
																		Bordetella parapertussis
																		Bordetella pertussis
																		Bordetella petrii
																		Bordetella sputigena
																		Borrelia afzelii
																		Borrelia anserina
																		Borrelia bavariensis
																		Borrelia bissettiae
																		Borrelia bissettii
																		Borrelia burgdorferi
																		Borrelia caucasica
																		Borrelia coriaceae
																		Borrelia crocidurae
																		Borrelia duttonii
																		Borrelia garinii
																		Borrelia graingeri
																		Borrelia hermsii
																		Borrelia hispanica
																		Borrelia japonica
																		Borrelia latyschewii
																		Borrelia lonestari
																		Borrelia lusitaniae
																		Borrelia mayonii
																		Borrelia mazzottii
																		Borrelia miyamotoi
																		Borrelia parkeri
																		Borrelia persica
																		Borrelia recurrentis
																		Borrelia spielmanii
																		Borrelia theileri
																		Borrelia tillae
																		Borrelia turicatae
																		Borrelia valaisiana
																		Borrelia venezuelensis
																		Borreliella burgdorferi
																		Borreliella garinii
																		Bosea massiliensis
																		Bosea thiooxidans
																		Brachybacterium massiliense
																		Brachybacterium muris
																		Brachybacterium nesterenkovii
																		Brachybacterium paraconglomeratum
																		Brachybacterium rhamnosum
																		Brachybacterium sacelli
																		Brachybacterium timonense
																		Brachyspira aalborgi
																		Brachyspira pilosicoli
																		Bradyrhizobium massiliensis
																		Branchiibius cervicis
																		Brassicibacter mesophilus
																		Brevibacillus agri
																		Brevibacillus borstelensis
																		Brevibacillus brevis
																		Brevibacillus centrosporus
																		Brevibacillus choshinensis
																		Brevibacillus formosus
																		Brevibacillus laterosporus
																		Brevibacillus massiliensis
																		Brevibacillus parabrevis
																		Brevibacterium casei
																		Brevibacterium celere
																		Brevibacterium epidermidis
																		Brevibacterium halotolerans
																		Brevibacterium ihuae
																		Brevibacterium iodinum
																		Brevibacterium linens
																		Brevibacterium luteolum
																		Brevibacterium massiliense
																		Brevibacterium mcbrellneri
																		Brevibacterium otitidis
																		Brevibacterium paucivorans
																		Brevibacterium phoceense
																		Brevibacterium pityocampae
																		Brevibacterium ravenspurgense
																		Brevibacterium sanguinis
																		Brevibacterium senegalense
																		Brevibacterium timonensis
																		Brevundimonas diminuta
																		Brevundimonas nasdae
																		Brevundimonas vancanneytii
																		Brevundimonas vesicularis
																		Brucella abortus
																		Brucella canis
																		Brucella inopinata
																		Brucella melitensis
																		Brucella neotomae
																		Brucella suis
																		Brucella vertebral
																		Budvicia aquatica
																		Bulleidia extructa
																		Burkholderia ambifaria
																		Burkholderia anthina
																		Burkholderia cenocepacia
																		Burkholderia cepacia
																		Burkholderia concitans
																		Burkholderia contaminans
																		Burkholderia dolosa
																		Burkholderia fungorum
																		Burkholderia ginsengisoli
																		Burkholderia gladioli
																		Burkholderia glumae
																		Burkholderia lata
																		Burkholderia latens
																		Burkholderia mallei
																		Burkholderia metallica
																		Burkholderia multivorans
																		Burkholderia oklahomensis
																		Burkholderia plantarii
																		Burkholderia pseudomallei
																		Burkholderia pyrrocinia
																		Burkholderia seminalis
																		Burkholderia singularis
																		Burkholderia stabilis
																		Burkholderia stagnalis
																		Burkholderia thailandensis
																		Burkholderia tropica
																		Burkholderia turbans
																		Burkholderia vietnamiensis
																		Buttiauxella agrestis
																		Buttiauxella gaviniae
																		Butyricicoccus faecihominis
																		Butyricicoccus pullicaecorum
																		Butyricimonas faecalis
																		Butyricimonas faecihominis
																		Butyricimonas massiliensis
																		Butyricimonas mediterraneensis
																		Butyricimonas paravirosa
																		Butyricimonas timonensis
																		Butyricimonas vaginalis
																		Butyricimonas virosa
																		Butyrivibrio crossotus
																		Butyrivibrio fibrisolvens
																		Caecumella massiliensis
																		Caldibacillus thermoamylovorans
																		Campylobacter armoricus
																		Campylobacter coli
																		Campylobacter concisus
																		Campylobacter curvus
																		Campylobacter fetus
																		Campylobacter gracilis
																		Campylobacter hominis
																		Campylobacter hyointestinalis
																		Campylobacter insulaenigrae
																		Campylobacter jejuni
																		Campylobacter lanienae
																		Campylobacter lari
																		Campylobacter mucosalis
																		Campylobacter peloridis
																		Campylobacter rectus
																		Campylobacter showae
																		Campylobacter sputorum
																		Campylobacter upsaliensis
																		Campylobacter ureolyticus
																		Candidatus Methanomassiliicoccus
																		Candidatus Methanomethylophilus
																		Canibacter oris
																		Capnocytophaga canimorsus
																		Capnocytophaga cynodegmi
																		Capnocytophaga endodontalis
																		Capnocytophaga gingivalis
																		Capnocytophaga granulosa
																		Capnocytophaga haemolytica
																		Capnocytophaga leadbetteri
																		Capnocytophaga ochracea
																		Capnocytophaga sputigena
																		Cardiobacterium hominis
																		Cardiobacterium valvarum
																		Carnobacterium divergens
																		Carnobacterium maltaromaticum
																		Carnobacterium mobile
																		Casaltella massiliensis
																		Catenibacillus scindens
																		Catenibacterium mitsuokai
																		Catonella morbi
																		Caulobacter vibrioides
																		Cedecea davisae
																		Cedecea lapagei
																		Cedecea neteri
																		Cellulomonas composti
																		Cellulomonas denverensis
																		Cellulomonas flavigena
																		Cellulomonas hominis
																		Cellulomonas massiliensis
																		Cellulomonas parahominis
																		Cellulomonas timonensis
																		Cellulosimicrobium cellulans
																		Cellulosimicrobium funkei
																		Centipeda periodontii
																		Cerasibacillus quisquiliarum
																		Cetobacterium somerae
																		Chitinophaga terrae
																		Chitinophaga vietnamensis
																		Chlamydia pecorum
																		Chlamydia pneumoniae
																		Chlamydia psittaci
																		Chlamydia trachomatis
																		Chlamydophila abortus
																		Chlamydophila felis
																		Christensenella timonensis
																		Chromobacterium aquaticum
																		Chromobacterium haemolyticum
																		Chromobacterium violaceum
																		Chromohalobacter japonicus
																		Chryseobacterium anthropi
																		Chryseobacterium bernardetii
																		Chryseobacterium gleum
																		Chryseobacterium hominis
																		Chryseobacterium indologenes
																		Chryseobacterium massiliae
																		Chryseobacterium mucoviscidosis
																		Chryseobacterium nakagawai
																		Chryseobacterium oranimense
																		Chryseobacterium phocaeense
																		Chryseobacterium taklimakanense
																		Chryseobacterium timonae
																		Chryseobacterium timonianum
																		Chryseobacterium treverense
																		Chryseobacterium ureilyticum
																		Chryseobacterium vrystaatense
																		Citricoccus massiliensis
																		Citrobacter amalonaticus
																		Citrobacter braakii
																		Citrobacter europaeus
																		Citrobacter farmeri
																		Citrobacter gillenii
																		Citrobacter intermedius
																		Citrobacter koseri
																		Citrobacter murliniae
																		Citrobacter rodentium
																		Citrobacter sedlakii
																		Citrobacter werkmanii
																		Citrobacter youngae
																		Citroniella saccharovorans
																		Clavibacter michiganensis
																		Cloacibacillus porcorum
																		Clostridium acetobutylinum
																		Clostridium aerotolerans
																		Clostridium amazonense
																		Clostridium amazonitimonense
																		Clostridium aminovalericum
																		Clostridium amygdalinum
																		Clostridium amylolyticum
																		Clostridium argentinense
																		Clostridium baratii
																		Clostridium barkeri
																		Clostridium bartlettii
																		Clostridium beduini
																		Clostridium beijerinckii
																		Clostridium bifermentans
																		Clostridium boliviensis
																		Clostridium botulinum
																		Clostridium bouchesdurhonense
																		Clostridium cadaveris
																		Clostridium cagae
																		Clostridium carboxidivorans
																		Clostridium carnis
																		Clostridium celatum
																		Clostridium celerecrescens
																		Clostridium cellobioparum
																		Clostridium chauvoei
																		Clostridium clariflavum
																		Clostridium cochlearium
																		Clostridium cocleatum
																		Clostridium colicanis
																		Clostridium colinum
																		Clostridium culturomicsense
																		Clostridium culturomicum
																		Clostridium dakarense
																		Clostridium difficile
																		Clostridium diolis
																		Clostridium disporicum
																		Clostridium fallax
																		Clostridium fusiformis
																		Clostridium ghonii
																		Clostridium glycolicum
																		Clostridium glycyrrhizinilyticum
																		Clostridium haemolyticum
																		Clostridium herbivorans
																		Clostridium histolyticum
																		Clostridium hydrogeniformans
																		Clostridium hylemonae
																		Clostridium ihumii
																		Clostridium indolis
																		Clostridium intestinale
																		Clostridium irregulare
																		Clostridium jeddahense
																		Clostridium jeddahmicrolentasis
																		Clostridium jeddahtimonense
																		Clostridium jeddamassiliense
																		Clostridium leptum
																		Clostridium malenominatum
																		Clostridium mangenotii
																		Clostridium marasmi
																		Clostridium massilidielmoense
																		Clostridium massilioamazoniensis
																		Clostridium massiliosenegalense
																		Clostridium mediterraneense
																		Clostridium merdae
																		Clostridium methoxybenzovorans
																		Clostridium methylpentosum
																		Clostridium minihomine
																		Clostridium neonatale
																		Clostridium nexile
																		Clostridium niameyense
																		Clostridium nigeriense
																		Clostridium nondifficile
																		Clostridium novyi
																		Clostridium oroticum
																		Clostridium pacaense
																		Clostridium phoceense
																		Clostridium polynesiense
																		Clostridium polysaccharolyticum
																		Clostridium punense
																		Clostridium putrefaciens
																		Clostridium rectalis
																		Clostridium rectum
																		Clostridium saccharogumia
																		Clostridium saccharolyticum
																		Clostridium sardiniense
																		Clostridium sartagoforme
																		Clostridium saudiense
																		Clostridium saudii
																		Clostridium saudimassiliense
																		Clostridium schirmacherense
																		Clostridium senegalense
																		Clostridium septicum
																		Clostridium sordelli
																		Clostridium sp.
																		Clostridium sphenoides
																		Clostridium spiroforme
																		Clostridium sporosphaeroides
																		Clostridium sticklandii
																		Clostridium subterminale
																		Clostridium sulfidigenes
																		Clostridium tarantellae
																		Clostridium tetani
																		Clostridium thermocellum
																		Clostridium thiosulfatireducens
																		Clostridium touaregense
																		Clostridium transplantifaecale
																		Clostridium venationis
																		Clostridium vulturis
																		Clostridium xylanolyticum
																		Clostridium xylanovorans
																		Cohnella hongkongensis
																		Cohnella massiliensis
																		Colidextribacter massiliensis
																		Colisinistribacter massiliensis
																		Collinsella gabonensis
																		Collinsella ihuae
																		Collinsella intestinalis
																		Collinsella massilioamazoniensis
																		Collinsella phocaeensis
																		Collinsella provencensis
																		Collinsella stercoris
																		Collinsella tanakaei
																		Collinsella timonensis
																		Collinsella vaginalis
																		Colonella massiliensis
																		Comamonas aquatica
																		Comamonas terrigena
																		Comamonas testosteroni
																		Coprobacillus cateniformis
																		Coprobacter secundus
																		Coprococcus catus
																		Coprococcus eutactus
																		Coprococcus phoceensis
																		Corynebacterium accolens
																		Corynebacterium afermentans
																		Corynebacterium ammoniagenes
																		Corynebacterium amycolatum
																		Corynebacterium appendicis
																		Corynebacterium argentoratense
																		Corynebacterium atypicum
																		Corynebacterium aurimucosum
																		Corynebacterium auris
																		Corynebacterium auriscanis
																		Corynebacterium belfantii
																		Corynebacterium bouchesdurhonense
																		Corynebacterium bovis
																		Corynebacterium canis
																		Corynebacterium confusum
																		Corynebacterium coyleae
																		Corynebacterium cystitidis
																		Corynebacterium dentalis
																		Corynebacterium diphtheriae
																		Corynebacterium doosanense
																		Corynebacterium durum
																		Corynebacterium efficiens
																		Corynebacterium falsenii
																		Corynebacterium feminarum
																		Corynebacterium flavescens
																		Corynebacterium fournierii
																		Corynebacterium freiburgense
																		Corynebacterium freneyi
																		Corynebacterium genitalium
																		Corynebacterium glaucum
																		Corynebacterium glucuronolyticum
																		Corynebacterium glutamicum
																		Corynebacterium gottingense
																		Corynebacterium hansenii
																		Corynebacterium ihumii
																		Corynebacterium imitans
																		Corynebacterium jeddahense
																		Corynebacterium jeikeium
																		Corynebacterium karolinskerse
																		Corynebacterium kroppenstedtii
																		Corynebacterium kutscheri
																		Corynebacterium lactis
																		Corynebacterium lascolaense
																		Corynebacterium lipophiloflavum
																		Corynebacterium lowii
																		Corynebacterium macginleyi
																		Corynebacterium magusii
																		Corynebacterium massiliense
																		Corynebacterium matruchotii
																		Corynebacterium minutissimum
																		Corynebacterium mucifaciens
																		Corynebacterium mycetoides
																		Corynebacterium neomassiliense
																		Corynebacterium oculi
																		Corynebacterium pacaense
																		Corynebacterium phocae
																		Corynebacterium phoceense
																		Corynebacterium pilbarense
																		Corynebacterium pilosum
																		Corynebacterium podexum
																		Corynebacterium propinquum
																		Corynebacterium provencense
																		Corynebacterium pseudodiphtheriticum
																		Corynebacterium pseudogenitalium
																		Corynebacterium pseudotuberculosis
																		Corynebacterium pyruviciproducens
																		Corynebacterium reamassiliense
																		Corynebacterium renale
																		Corynebacterium resistens
																		Corynebacterium riegelii
																		Corynebacterium senegalense
																		Corynebacterium simulans
																		Corynebacterium singulare
																		Corynebacterium sinusae
																		Corynebacterium sputi
																		Corynebacterium stationis
																		Corynebacterium striatum
																		Corynebacterium suicordis
																		Corynebacterium sundsvallense
																		Corynebacterium thomssenii
																		Corynebacterium timonense
																		Corynebacterium tuberculostearicum
																		Corynebacterium tuscaniense
																		Corynebacterium ulcerans
																		Corynebacterium urealyticum
																		Corynebacterium ureicelerivorans
																		Corynebacterium urinapleomorphum
																		Corynebacterium variabile
																		Corynebacterium xerosis
																		Cosenzaea myxofaciens
																		Coxiella burnetii
																		Cronobacter dublinensis
																		Cronobacter malonaticus
																		Cronobacter muytjensii
																		Cronobacter sakazakii
																		Cronobacter turicensis
																		Cruoricaptor ignavus
																		Culturomica massiliensis
																		Cupriavidus basilensis
																		Cupriavidus campinensis
																		Cupriavidus gilardii
																		Cupriavidus metallidurans
																		Cupriavidus oxalaticus
																		Cupriavidus pauculus
																		Cupriavidus respiraculi
																		Cupriavidus taiwanensis
																		Curtobacterium citreum
																		Curtobacterium flaccumfaciens
																		Curtobacterium pusillum
																		Cutibacterium granulosum
																		Cutibacterium massiliense
																		Cutibacterium modestum
																		Deferribacter desulfuricans
																		Deinococcus aquaticus
																		Delftia acidovorans
																		Delftia lacustris
																		Delftia tsuruhatensis
																		Dermabacter hominis
																		Dermabacter indicis
																		Dermabacter jinjuensis
																		Dermabacter vaginalis
																		Dermacoccus barathri
																		Dermacoccus nishinomiyaensis
																		Dermatophilus congolensis
																		Desemzia incerta
																		Desmospora activa
																		Desnuesiella massiliensis
																		Desulfitobacterium hafniense
																		Desulfobulbus oralis
																		Desulfomassilia massiliensis
																		Desulfomicrobium orale
																		Desulfotomaculum guttoideum
																		Desulfovibrio intestinalis
																		Desulfovibrio legallii
																		Desulfovibrio timonensis
																		Desulfovibrio vulgaris
																		Dialister hominis
																		Dialister massiliensis
																		Dialister micraerophilus
																		Diaminobutyricimonas massiliensis
																		Dichelobacter nodosus
																		Dietzia cercidiphylli
																		Dietzia cinnamea
																		Dietzia maris
																		Dietzia massiliensis
																		Dietzia natronolimnaea
																		Dietzia papillomatosis
																		Dietzia schimae
																		Dietzia timorensis
																		Diplorickettsia massiliensis
																		Dokdonella koreensis
																		Dolosicoccus paucivorans
																		Dolosigranulum pigrum
																		Dorea formicigenerans
																		Dorea phocaeensis
																		Drancourtella timonensis
																		Duodenibacillus massiliensis
																		Dyella japonica
																		Dysgonomonas capnocytophagoides
																		Dysgonomonas gadei
																		Dysgonomonas hofstadii
																		Dysgonomonas massiliensis
																		Dysgonomonas mossii
																		Dysgonomonas timonensis
																		Dysosmobacter welbionis
																		Edwardsiella hoshinae
																		Edwardsiella ictaluri
																		Edwardsiella tarda
																		Eggerthella sinensis
																		Eggerthia catenaformis
																		Ehrlichia canis
																		Ehrlichia chaffeensis
																		Ehrlichia ewingii
																		Ehrlichia muris
																		Ehrlichia ruminantium
																		Eikenella corrodens
																		Eisenbergiella massiliensis
																		Eisenbergiella tayi
																		Elizabethkingia anophelis
																		Elizabethkingia bruuniana
																		Elizabethkingia meningoseptica
																		Elizabethkingia miricola
																		Ellagibacter isourolithinifaciens
																		Ellagibacter urolithinifaciens
																		Empedobacter brevis
																		Enhydrobacter aerosaccus
																		Enorma burkinafasoiensis
																		Enorma massiliensis
																		Enorma phocaeensis
																		Enterobacter asburiae
																		Enterobacter bugandensis
																		Enterobacter cancerogenus
																		Enterobacter chengduensis
																		Enterobacter chuandaensis
																		Enterobacter hormaechei
																		Enterobacter huaxiensis
																		Enterobacter kobei
																		Enterobacter ludwigii
																		Enterobacter massiliensis
																		Enterobacter phoceensis
																		Enterobacter sichuanensis
																		Enterobacter timonensis
																		Enterobacter xiangfangensis
																		Enterocloster asparagiforme
																		Enterococcus asini
																		Enterococcus burkinafasonensis
																		Enterococcus caccae
																		Enterococcus canis
																		Enterococcus cecorum
																		Enterococcus devriesei
																		Enterococcus diestrammenae
																		Enterococcus eurekensis
																		Enterococcus hermanniensis
																		Enterococcus italicus
																		Enterococcus massiliensis
																		Enterococcus mediterraneensis
																		Enterococcus mundtii
																		Enterococcus pallens
																		Enterococcus phoeniculicola
																		Enterococcus raffinosus
																		Enterococcus saccharolyticus
																		Enterococcus timonensis
																		Enterococcus villorum
																		Enteroscipio rubneri
																		Epidermidibacterium keratini
																		Erwinia mediterraneensis
																		Erwinia persicina
																		Erwinia rhapontici
																		Erwinia tasmaniensis
																		Erysipelothrix rhusiopathiae
																		Escherichia albertii
																		Escherichia faecalis
																		Escherichia fergusonii
																		Escherichia hermannii
																		Escherichia vulneris
																		Ethanolibacter massiliensis
																		Eubacterium biforme
																		Eubacterium brachy
																		Eubacterium budayi
																		Eubacterium callanderi
																		Eubacterium cellulosolvens
																		Eubacterium combesii
																		Eubacterium contortum
																		Eubacterium dolichum
																		Eubacterium fissicatena
																		Eubacterium minutum
																		Eubacterium moniliforme
																		Eubacterium nitritogenes
																		Eubacterium nodatum
																		Eubacterium ramulus
																		Eubacterium ruminantium
																		Eubacterium saphenum
																		Eubacterium siraeum
																		Eubacterium sulci
																		Eubacterium tardum
																		Eubacterium tortuosum
																		Eubacterium ventriosum
																		Eubacterium xylanophilum
																		Eubacterium yurii
																		Ewingella americana
																		Exiguobacterium acetylicum
																		Exiguobacterium aurantiacum
																		Exiguobacterium indicum
																		Exiguobacterium marinum
																		Exiguobacterium mexicanum
																		Exiguobacterium oxidotolerans
																		Exiguobacterium profundum
																		Exiguobacterium sibiricum
																		Exiguobacterium undae
																		Ezakiella massiliensis
																		Ezakiella peruensis
																		Facklamia ignava
																		Facklamia languida
																		Facklamia sourekii
																		Faecalibacillus faecis
																		Faecalibacillus intestinalis
																		Faecalibacterium prausnitzii
																		Faecalibacterium timonensis
																		Faecalimonas umbilicata
																		Fannyhessea vaginae
																		Fastidiosipila sanguinis
																		Faucicola mancuniensis
																		Fenollara massiliensis
																		Fenollaria vaginalis
																		Fermentimonas caenicola
																		Fictibacillus arsenicus
																		Filifactor alocis
																		Filifactor villosus
																		Flaviflexus massiliensis
																		Flavobacterium capsulatum
																		Flavobacterium ceti
																		Flavobacterium lindanitolerans
																		Flavonifractor marseillense
																		Flexispira rappini
																		Flintibacter butyricus
																		Fluoribacter bozemanae
																		Fluoribacter dumoffii
																		Fluoribacter gormanii
																		Fournierella massiliensis
																		Francisella hispaniensis
																		Francisella novicida
																		Francisella philomiragia
																		Francisella tularensis
																		Frederiksenia canicola
																		Fretibacterium fastidiosum
																		Fusobacterium canifelinum
																		Fusobacterium equinum
																		Fusobacterium gonidiaformans
																		Fusobacterium hwasookii
																		Fusobacterium massiliense
																		Fusobacterium mortiferum
																		Fusobacterium naviforme
																		Fusobacterium necrogenes
																		Fusobacterium necrophorum
																		Fusobacterium nucleatum
																		Fusobacterium periodonticum
																		Fusobacterium pseudoperiodonticum
																		Fusobacterium russii
																		Fusobacterium simiae
																		Fusobacterium ulcerans
																		Fusobacterium varium
																		Gabonibacter timonensis
																		Galactobacillus timonensis
																		Gallibacterium anatis
																		Gardnerella leopoldii
																		Gardnerella piotii
																		Gardnerella swidsinskii
																		Gardnerella vaginalis
																		Gemella asaccharolytica
																		Gemella bergeri
																		Gemella haemolysans
																		Gemella massiliensis
																		Gemella morbillorum
																		Gemella parahaemolysans
																		Gemella sanguinis
																		Gemella taiwanensis
																		Gemmiger formicilis
																		Geobacillus stearothermophilus
																		Geobacillus vulcani
																		Georgenia muralis
																		Globicatella sanguinis
																		Globicatella sulfidifaciens
																		Glutamicibacter creatinolyticus
																		Gorbachella massiliensis
																		Gordonia aichiensis
																		Gordonia amicalis
																		Gordonia araii
																		Gordonia bronchialis
																		Gordonia effusa
																		Gordonia iterans
																		Gordonia otitidis
																		Gordonia polyisoprenivorans
																		Gordonia rubripertincta
																		Gordonia sputi
																		Gordonia terrae
																		Gordonibacter faecihominis
																		Gordonibacter massiliensis
																		Gordonibacter urolithinfaciens
																		Gorillibacterium timonense
																		Gracilibacillus dipsosauri
																		Gracilibacillus massiliensis
																		Gracilibacillus phocaeensis
																		Gracilibacillus thailandensis
																		Gracilibacillus timonensis
																		Granulibacter bethesdensis
																		Granulicatella adiacens
																		Granulicatella elegans
																		Granulicatella paraadiacens
																		Grimontia hollisae
																		Guhaiyinggella guhaiyingii
																		Gulosibacter massiliensis
																		Guyana massiliensis
																		Haematobacter massiliensis
																		Haematobacter missouriensis
																		Haematomicrobium sanguinis
																		Haematospirillum jordaniae
																		Haemophilus aegyptius
																		Haemophilus ducreyi
																		Haemophilus felis
																		Haemophilus haemolyticus
																		Haemophilus influenzae
																		Haemophilus massiliensis
																		Haemophilus parahaemolyticus
																		Haemophilus parainfluenzae
																		Haemophilus paraphrohaemolyticus
																		Haemophilus pittmaniae
																		Haemophilus quentini
																		Haemophilus sputorum
																		Hafnia paralvei
																		Hallella seregens
																		Halobacillus dabanensis
																		Halobacillus ihumii
																		Halobacillus karajensis
																		Halobacillus massiliensis
																		Halobacillus pseudomassilliensis
																		Halobacillus salinus
																		Halobacillus timonensis
																		Halobacillus trueperi
																		Haloferax alexandrinus
																		Haloferax massiliensis
																		Halomonas hamiltonii
																		Halomonas johnsoniae
																		Halomonas massiliensis
																		Halomonas phocaeensis
																		Halomonas salina
																		Halomonas stevensii
																		Halomonas venusta
																		Halophilibacterium massiliense
																		Harryflintia acetispora
																		Hazenella coriacea
																		Helcobacillus massiliensis
																		Helcococcus kunzii
																		Helcococcus massiliensis
																		Helcococcus pyogenes
																		Helcococcus seattlensis
																		Helcococcus sueciensis
																		Helicobacter bilis
																		Helicobacter canadensis
																		Helicobacter canis
																		Helicobacter cholecystus
																		Helicobacter cinaedi
																		Helicobacter equorum
																		Helicobacter felis
																		Helicobacter fennelliae
																		Helicobacter heilmannii
																		Helicobacter hepaticus
																		Helicobacter macacae
																		Helicobacter mustelae
																		Helicobacter pullorum
																		Helicobacter pylori
																		Helicobacter suis
																		Helicobacter trogontum
																		Helicobacter winghamensis
																		Herbaspirillum aquaticum
																		Herbaspirillum huttiense
																		Herbaspirillum massiliense
																		Herbaspirillum seropedicae
																		Heyndrickxia oleronia
																		Holdemania filiformis
																		Hugonella massiliensis
																		Hungateiclostridium straminisolvens
																		Hungatella effluvii
																		Hydrogeniiclostidium mannosilyticum
																		Hyphomicrobium sulfonivorans
																		Hyphomonas polymorpha
																		Ignatzschineria indica
																		Ignatzschineria larvae
																		Ignatzschineria ureiclastica
																		Ignavigranum ruoffiae
																		Ihuprevotella massiliensis
																		Ileibacterium massiliense
																		Inediibacterium massiliense
																		Inquilinus limosus
																		Intestinibacillus massiliensis
																		Intestinibacillus phocaeensis
																		Intestinibacillus timonensis
																		Intestinibacter massiliensis
																		Intestinimonas gabonensis
																		Intestinimonas phoceensis
																		Intrasporangium oryzae
																		Isoptericola variabilis
																		Janibacter brevis
																		Janibacter hoylei
																		Janibacter limosus
																		Janibacter massiliensis
																		Janibacter melonis
																		Janibacter sanguinis
																		Janibacter terrae
																		Janthinobacterium lividum
																		Johnsonella ignava
																		Jonquetella anthropi
																		Kallipyga gabonensis
																		Kallipyga massiliensis
																		Kerstersia gyiorum
																		Khoudiadiopia massiliensis
																		Kineothrix alysoides
																		Kingella denitrificans
																		Kingella kingae
																		Kingella negevensis
																		Kingella oralis
																		Kingella potus
																		Klebsiella alba
																		Klebsiella granulomatis
																		Klebsiella grimontii
																		Klebsiella huaxiensis
																		Klebsiella milletis
																		Klebsiella oxytoca
																		Klebsiella ozaenae
																		Klebsiella pasteurii
																		Klebsiella quasipneumoniae
																		Klebsiella quasivariicola
																		Klebsiella rhinoscleromatis
																		Klebsiella spallanzanii
																		Klebsiella variicola
																		Kluyvera ascorbata
																		Kluyvera cryocrescens
																		Kluyvera georgiana
																		Kluyvera intermedia
																		Kluyvera intestini
																		Kocuria halotolerans
																		Kocuria indica
																		Kocuria koreensis
																		Kocuria marina
																		Kocuria massiliensis
																		Kocuria palustris
																		Kocuria polaris
																		Kocuria rosea
																		Kocuria salsicia
																		Kocuria varians
																		Komagataeibacter xylinus
																		Kosakonia cowanii
																		Kosakonia quasisacchari
																		Kosakonia radicincitans
																		Kroppenstedtia eburnea
																		Kroppenstedtia pulmonis
																		Kroppenstedtia sanguinis
																		Kurthia gibsonii
																		Kurthia massiliensis
																		Kurthia senegalensis
																		Kurthia timonensis
																		Kushneria sinocarnis
																		Kytococcus schroeteri
																		Kytococcus sedentarius
																		Labedella massiliensis
																		Lachnoanaerobaculum gingivalis
																		Lachnoanaerobaculum orale
																		Lachnoanaerobaculum saburreum
																		Lachnoanaerobaculum umeaense
																		Lachnobacterium bovis
																		Lachnoclostridium bouchesdurhonense
																		Lachnoclostridium caccae
																		Lachnoclostridium massilisenegalense
																		Lachnoclostridium pacaense
																		Lachnoclostridium timonense
																		Lachnoclostridium tuaregi
																		Lachnoclostridium urinomassiliense
																		Lachnospira eligens
																		Lachnospira multipara
																		Lachnospira pectinoschiza
																		Lacticaseibacillus zeae
																		Lactimicrobium massiliensis
																		Lactobacillus acidipiscis
																		Lactobacillus acidophilus
																		Lactobacillus agilis
																		Lactobacillus alimentarius
																		Lactobacillus amylolyticus
																		Lactobacillus amylovorus
																		Lactobacillus animalis
																		Lactobacillus antri
																		Lactobacillus aviarius
																		Lactobacillus buchneri
																		Lactobacillus bulgaricus
																		Lactobacillus caccae
																		Lactobacillus coleohominis
																		Lactobacillus coryniformis
																		Lactobacillus crispatus
																		Lactobacillus dextrinicus
																		Lactobacillus diolivorans
																		Lactobacillus fornicalis
																		Lactobacillus frumenti
																		Lactobacillus garvieae
																		Lactobacillus gastricus
																		Lactobacillus hamsteri
																		Lactobacillus helveticus
																		Lactobacillus hominis
																		Lactobacillus ingluviei
																		Lactobacillus intestinalis
																		Lactobacillus jensenii
																		Lactobacillus kalixensis
																		Lactobacillus kefiri
																		Lactobacillus kimchii
																		Lactobacillus lactis
																		Lactobacillus leichmannii
																		Lactobacillus mali
																		Lactobacillus murinus
																		Lactobacillus nagelii
																		Lactobacillus oligofermentans
																		Lactobacillus otakiensis
																		Lactobacillus panis
																		Lactobacillus parafarraginis
																		Lactobacillus paraplantarum
																		Lactobacillus pentosus
																		Lactobacillus perolens
																		Lactobacillus pontis
																		Lactobacillus raoultii
																		Lactobacillus rapi
																		Lactobacillus rogosae
																		Lactobacillus rossiae
																		Lactobacillus saerimneri
																		Lactobacillus sakei
																		Lactobacillus saniviri
																		Lactobacillus satsumensis
																		Lactobacillus senioris
																		Lactobacillus sharpeae
																		Lactobacillus ultunensis
																		Lactobacillus vaccinostercus
																		Lactococcus formosensis
																		Lactococcus lactis
																		Lactococcus plantarum
																		Lactomassilus timonensis
																		Lactonifactor longoviformis
																		Lactonifactor massiliensis
																		Laribacter hongkongensis
																		Lascolabacillus massiliensis
																		Latilactobacillus curvatus
																		Lautropia dentalis
																		Lautropia mirabilis
																		Lawsonella clevelandensis
																		Lawsonibacter asaccharolyticus
																		Leclercia adecarboxylata
																		Legionella anisa
																		Legionella birminghamensis
																		Legionella bozemanae
																		Legionella brunensis
																		Legionella cherrii
																		Legionella cincinnatiensis
																		Legionella clemsonensis
																		Legionella donaldsonii
																		Legionella drancourtii
																		Legionella erythra
																		Legionella fairfieldensis
																		Legionella feeleii
																		Legionella geestiana
																		Legionella hackeliae
																		Legionella indianapolisensis
																		Legionella israelensis
																		Legionella jamestowniensis
																		Legionella jordanis
																		Legionella lansingensis
																		Legionella londiniensis
																		Legionella longbeachae
																		Legionella lytica
																		Legionella maceachernii
																		Legionella moravica
																		Legionella nagasakiensis
																		Legionella nautarum
																		Legionella oakridgensis
																		Legionella parisiensis
																		Legionella pneumophila
																		Legionella quateirensis
																		Legionella quinlivanii
																		Legionella rubrilucens
																		Legionella sainthelensi
																		Legionella santicrucis
																		Legionella shakespearei
																		Legionella spiritensis
																		Legionella steigerwaltii
																		Legionella tucsonensis
																		Legionella wadsworthii
																		Legionella waltersii
																		Legionella worsleiensis
																		Leifsonia aquatica
																		Leifsonia xyli
																		Lelliottia amnigena
																		Lelliottia nimipressuralis
																		Leminorella grimontii
																		Leminorella richardii
																		Lentibacillus massiliensis
																		Lentibacillus timonensis
																		Lentzea albidocapillata
																		Leptolyngbya ramosa
																		Leptospira alexanderi
																		Leptospira biflexa
																		Leptospira borgpetersenii
																		Leptospira broomii
																		Leptospira fainei
																		Leptospira inadai
																		Leptospira interrogans
																		Leptospira kirschneri
																		Leptospira kmetyi
																		Leptospira licerasiae
																		Leptospira mayottensis
																		Leptospira meyeri
																		Leptospira noguchii
																		Leptospira santarosai
																		Leptospira venezuelensis
																		Leptospira weilii
																		Leptospira wolffii
																		Leptotrichia amnionii
																		Leptotrichia buccalis
																		Leptotrichia goodfellowii
																		Leptotrichia hofstadii
																		Leptotrichia hongkongensis
																		Leptotrichia massiliensis
																		Leptotrichia shahii
																		Leptotrichia trevisanii
																		Leptotrichia wadei
																		Leucobacter massiliensis
																		Leuconostoc citreum
																		Leuconostoc cremoris
																		Leuconostoc fallax
																		Leuconostoc garlicum
																		Leuconostoc lactis
																		Leuconostoc mesenteroides
																		Leuconostoc pseudomesenteroides
																		Levyella massiliensis
																		Listeria grayi
																		Listeria innocua
																		Listeria ivanovii
																		Listeria monocytogenes
																		Listeria seeligeri
																		Listeria welshimeri
																		Listonella damsela
																		Loktanella hongkongensis
																		Longibaculum muris
																		Luteibacter anthropi
																		Luteococcus peritonei
																		Luteococcus sanguinis
																		Luxibacter massiliensis
																		Lysinibacillus boronitolerans
																		Lysinibacillus fusiformis
																		Lysinibacillus macroides
																		Lysinibacillus massiliensis
																		Lysinibacillus meyeri
																		Lysinibacillus sphaericus
																		Lysinibacillus timonensis
																		Lysinibacillus varians
																		Lysinibacillus xylanilyticus
																		Lysinibacilus boronitolerans
																		Lysobacter oculi
																		Lysobacter soli
																		Macellibacteroides fermentans
																		Macrococcus bohemicus
																		Macrococcus brunensis
																		Macrococcus caseolyticus
																		Macrococcus epidermidis
																		Macrococcus goetzii
																		Mageeibacillus indolicus
																		Mailhella massiliensis
																		Malibacterium massiliense
																		Mannheimia glucosida
																		Mannheimia haemolytica
																		Mannheimia massilioguelmaensis
																		Marasmitruncus massiliensis
																		Marseilla massiliensis
																		Marvinbryantia formatexigens
																		Massilia haematophila
																		Massilia oculi
																		Massilia timonae
																		Massilia varians
																		Massiliamazonia massiliensis
																		Massilibacillus massiliensis
																		Massilibacterium senegalense
																		Massilibacteroides vaginae
																		Massiliclostridium coli
																		Massiliclostridium massiliense
																		Massiliculturomica massiliensis
																		Massiliimalia massiliensis
																		Massiliimalia timonensis
																		Massilimaliae massiliensis
																		Massilioamazonia massiliensis
																		Massiliobacillus massiliensis
																		Massiliobacterium senegalense
																		Massilioculturomica massiliensis
																		Mediannikovella massiliensis
																		Mediterraneibacter butyricigenes
																		Mediterraneibacter faecis
																		Mediterraneibacter massiliensis
																		Megamonas funiformis
																		Megamonas massiliensis
																		Megamonas rupellensis
																		Megasphaera elsdenii
																		Megasphaera indica
																		Megasphaera massiliensis
																		Megasphaera micronuciformis
																		Megasphaera paucivorans
																		Megasphaera vaginalis
																		Merdimonas faecis
																		Mesobacillus subterraneus
																		Mesorhizobium amorphae
																		Mesosutterella multiformis
																		Methanobacterium ruminantium
																		Methanobrevibacter arboriphilus
																		Methanobrevibacter massiliense
																		Methanobrevibacter millerae
																		Methanobrevibacter oralis
																		Methanobrevibacter smithii
																		Methanomassiliicoccus luminyensis
																		Methanosphaera stadtmanae
																		Methylobacterium aminovorans
																		Methylobacterium extorquens
																		Methylobacterium lusitanum
																		Methylobacterium mesophilicum
																		Methylobacterium podarium
																		Methylobacterium radiotolerans
																		Methylobacterium thiocyanatum
																		Methylobacterium zatmanii
																		Microbacterium aurum
																		Microbacterium binotii
																		Microbacterium chocolatum
																		Microbacterium esteraromaticum
																		Microbacterium flavescens
																		Microbacterium flavum
																		Microbacterium foliorum
																		Microbacterium gubbeenense
																		Microbacterium hominis
																		Microbacterium hydrocarbonoxydans
																		Microbacterium ihumii
																		Microbacterium imperiale
																		Microbacterium kitamiense
																		Microbacterium lacticum
																		Microbacterium laevaniformans
																		Microbacterium liquefaciens
																		Microbacterium maritypicum
																		Microbacterium natoriense
																		Microbacterium oleivorans
																		Microbacterium oxydans
																		Microbacterium paraoxydans
																		Microbacterium phyllosphaerae
																		Microbacterium pyrexiae
																		Microbacterium resistens
																		Microbacterium saccharophilum
																		Microbacterium schleiferi
																		Microbacterium testaceum
																		Microbacterium thalassium
																		Microbacterium timonense
																		Microbacterium trichothecenolyticum
																		Microbacterium yannicii
																		Micrococcus endophyticus
																		Micrococcus luteus
																		Micrococcus lylae
																		Micromonospora aurantiaca
																		Micromonospora floridensis
																		Microvirga massiliensis
																		Microvirgula aerodenitrificans
																		Millionella massiliensis
																		Miniphocibacter massiliensis
																		Mitsuokella jalaludinii
																		Mitsuokella massiliensis
																		Mitsuokella multacida
																		Mobilibacterium massiliense
																		Mobilibacterium timonense
																		Mobilicoccus massiliensis
																		Mobilobacterium massiliense
																		Mobiluncus curtisii
																		Mobiluncus mulieris
																		Moellerella wisconsensis
																		Mogibacterium diversum
																		Mogibacterium pumilum
																		Monoglobus pectinilyticus
																		Moraxella atlantae
																		Moraxella bovis
																		Moraxella canis
																		Moraxella catarrhalis
																		Moraxella lacunata
																		Moraxella lincolnii
																		Moraxella nonliquefaciens
																		Mordavella massiliensis
																		Morganella morganii
																		Morococcus cerebrosus
																		Mucispirillum schaedleri
																		Murdochiella massiliensis
																		Murdochiella timonensis
																		Mycobacterium abscessus
																		Mycobacterium africanum
																		Mycobacterium ahvazicum
																		Mycobacterium aichiense
																		Mycobacterium alsiense
																		Mycobacterium alvei
																		Mycobacterium angelicum
																		Mycobacterium arosiense
																		Mycobacterium arupense
																		Mycobacterium asiaticum
																		Mycobacterium aubagnense
																		Mycobacterium aurum
																		Mycobacterium avium
																		Mycobacterium bacteremicum
																		Mycobacterium barrassiae
																		Mycobacterium boenickei
																		Mycobacterium bohemicum
																		Mycobacterium bolletii
																		Mycobacterium bouchedurhonense
																		Mycobacterium bovis
																		Mycobacterium branderi
																		Mycobacterium brasiliense
																		Mycobacterium brasiliensis
																		Mycobacterium brisbanense
																		Mycobacterium brumae
																		Mycobacterium cambodiensis
																		Mycobacterium canariasense
																		Mycobacterium canettii
																		Mycobacterium caprae
																		Mycobacterium celatum
																		Mycobacterium celeriflavum
																		Mycobacterium chelonae
																		Mycobacterium chimaera
																		Mycobacterium chubuense
																		Mycobacterium colombiense
																		Mycobacterium conceptionense
																		Mycobacterium confluentis
																		Mycobacterium conspicuum
																		Mycobacterium cosmeticum
																		Mycobacterium doricum
																		Mycobacterium eburneum
																		Mycobacterium elephantis
																		Mycobacterium engbaekii
																		Mycobacterium europaeum
																		Mycobacterium farcinogenes
																		Mycobacterium flavescens
																		Mycobacterium florentinum
																		Mycobacterium fortuitum
																		Mycobacterium fragae
																		Mycobacterium franklinii
																		Mycobacterium frederiksbergense
																		Mycobacterium gadium
																		Mycobacterium gastri
																		Mycobacterium genavense
																		Mycobacterium gilvum
																		Mycobacterium goodii
																		Mycobacterium gordonae
																		Mycobacterium grossiae
																		Mycobacterium hackensackense
																		Mycobacterium haemophilum
																		Mycobacterium hassiacum
																		Mycobacterium heckeshornense
																		Mycobacterium heidelbergense
																		Mycobacterium heraklionense
																		Mycobacterium holsaticum
																		Mycobacterium houstonense
																		Mycobacterium immunogenum
																		Mycobacterium insubricum
																		Mycobacterium interjectum
																		Mycobacterium intermedium
																		Mycobacterium intracellulare
																		Mycobacterium iranicum
																		Mycobacterium jacuzzii
																		Mycobacterium kansasii
																		Mycobacterium koreense
																		Mycobacterium kubicae
																		Mycobacterium kumamotonense
																		Mycobacterium kyorinense
																		Mycobacterium lacus
																		Mycobacterium lentiflavum
																		Mycobacterium leprae
																		Mycobacterium lepromatosis
																		Mycobacterium llatzerense
																		Mycobacterium longobardum
																		Mycobacterium madagascariense
																		Mycobacterium mageritense
																		Mycobacterium malmoense
																		Mycobacterium manitobense
																		Mycobacterium mantenii
																		Mycobacterium marinum
																		Mycobacterium marseillense
																		Mycobacterium massiliense
																		Mycobacterium massilipolynesiensis
																		Mycobacterium mephinesia
																		Mycobacterium microti
																		Mycobacterium monacense
																		Mycobacterium moriokaense
																		Mycobacterium mucogenicum
																		Mycobacterium nebraskense
																		Mycobacterium neoaurum
																		Mycobacterium neworleansense
																		Mycobacterium nonchromogenicum
																		Mycobacterium noviomagense
																		Mycobacterium novocastrense
																		Mycobacterium obuense
																		Mycobacterium palustre
																		Mycobacterium paraense
																		Mycobacterium paraffinicum
																		Mycobacterium parafortuitum
																		Mycobacterium paragordonae
																		Mycobacterium paraintracellulare
																		Mycobacterium parakoreense
																		Mycobacterium parascrofulaceum
																		Mycobacterium paraseoulense
																		Mycobacterium paraterrae
																		Mycobacterium paratuberculosis
																		Mycobacterium parmense
																		Mycobacterium peregrinum
																		Mycobacterium persicum
																		Mycobacterium phlei
																		Mycobacterium phocaicum
																		Mycobacterium porcinum
																		Mycobacterium poriferae
																		Mycobacterium rattisbonense
																		Mycobacterium rhodesiae
																		Mycobacterium riyadhense
																		Mycobacterium saopaulense
																		Mycobacterium saskatchewanense
																		Mycobacterium scrofulaceum
																		Mycobacterium senegalense
																		Mycobacterium senuense
																		Mycobacterium seoulense
																		Mycobacterium septicum
																		Mycobacterium setense
																		Mycobacterium sherrisii
																		Mycobacterium shigaense
																		Mycobacterium shimoidei
																		Mycobacterium shinjukuense
																		Mycobacterium simiae
																		Mycobacterium simulans
																		Mycobacterium sinense
																		Mycobacterium smegmatis
																		Mycobacterium sp.
																		Mycobacterium szulgai
																		Mycobacterium tahitimassiliense
																		Mycobacterium talmoniae
																		Mycobacterium terrae
																		Mycobacterium thermoresistibile
																		Mycobacterium tilburgii
																		Mycobacterium timonense
																		Mycobacterium tokaiense
																		Mycobacterium triplex
																		Mycobacterium triviale
																		Mycobacterium tuberculosis
																		Mycobacterium tusciae
																		Mycobacterium ulcerans
																		Mycobacterium vaccae
																		Mycobacterium virginiense
																		Mycobacterium vulneris
																		Mycobacterium wolinskyi
																		Mycobacterium xenopi
																		Mycobacterium yongonense
																		Mycoplasma agassizii
																		Mycoplasma amphoriforme
																		Mycoplasma arginini
																		Mycoplasma arthritidis
																		Mycoplasma bovis
																		Mycoplasma buccale
																		Mycoplasma canis
																		Mycoplasma capricolum
																		Mycoplasma edwardii
																		Mycoplasma elephantis
																		Mycoplasma faucium
																		Mycoplasma felis
																		Mycoplasma fermentans
																		Mycoplasma genitalium
																		Mycoplasma hominis
																		Mycoplasma hyorhinis
																		Mycoplasma lipophilum
																		Mycoplasma maculosum
																		Mycoplasma orale
																		Mycoplasma ovipneumoniae
																		Mycoplasma penetrans
																		Mycoplasma pirum
																		Mycoplasma pneumoniae
																		Mycoplasma pneumophila
																		Mycoplasma primatum
																		Mycoplasma pulmonis
																		Mycoplasma salivarium
																		Mycoplasma spermatophilum
																		Mycoplasma suis
																		Myroides injenensis
																		Myroides odoratimimus
																		Myroides odoratus
																		Nanobacterium sanguineum
																		Ndiopella massiliensis
																		Ndongobacter massiliensis
																		Necropsobacter massiliensis
																		Necropsobacter rosorum
																		Neglecta bouchesdurhonensis
																		Neglecta timonensis
																		Neisseria animaloris
																		Neisseria bacilliformis
																		Neisseria brasiliensis
																		Neisseria canis
																		Neisseria cinerea
																		Neisseria dumasiana
																		Neisseria elongata
																		Neisseria flava
																		Neisseria flavescens
																		Neisseria gonorrhoeae
																		Neisseria lactamica
																		Neisseria macacae
																		Neisseria meningitidis
																		Neisseria mucosa
																		Neisseria oralis
																		Neisseria perflava
																		Neisseria pharyngis
																		Neisseria polysaccharea
																		Neisseria shayeganii
																		Neisseria sicca
																		Neisseria skkuensis
																		Neisseria subflava
																		Neisseria wadsworthii
																		Neisseria weaveri
																		Neisseria zoodegmatis
																		Neoactinobaculum massiliense
																		Neobitarella massiliensis
																		Neofamilia massiliensis
																		Neorickettsia helminthoeca
																		Neorickettsia risticii
																		Neorickettsia sennetsu
																		Nesterenkonia halobia
																		Nesterenkonia jeotgali
																		Nesterenkonia lacusekhoensis
																		Nesterenkonia massiliensis
																		Niameyibacter massiliensis
																		Nigerium massiliensis
																		Nissabacter archeti
																		Nocardia abscessus
																		Nocardia africana
																		Nocardia altamirensis
																		Nocardia amamiensis
																		Nocardia amikacinitolerans
																		Nocardia anaemiae
																		Nocardia aobensis
																		Nocardia araoensis
																		Nocardia arizonensis
																		Nocardia arthritidis
																		Nocardia asiatica
																		Nocardia asteroides
																		Nocardia beijingensis
																		Nocardia blacklockiae
																		Nocardia brasiliensis
																		Nocardia brevicatena
[truncated: 934 more rows]

## Sheet: Culturomics_vs_Metagenomics
Venn-diagram	[HBV C] and [HBV M] and [CTL C] and [CTL M] (n=55) Core microbiome	[CTL C] and [CTL M]: (n=6)	[CTL C]: (n=76)	[CTL M]: (n=131)	[HBV C] and [HBV M]: (n=9)	[HBV C]: (n=61)	[HBV M]: (n=139)	[HBV M] and [Control M]: (n=204)
Described species in HBV and control (CTL) groups by both culturomics (C) and metagenomics (M) approches. The figure created by interactiVenn bioinformatic tool available at (http://www.interactivenn.net, last accessed April 03, 2023).	Adlercreutzia equolifaciens	Alistipes merdae	Actinotignum schaalii	Acetivibrio ethanolgignens	Clostridium marseillense	Acidaminococcus massiliensis	Achromobacter aegrifaciens	Actinomyces odontolyticus
	Alistipes ihumii	Christensenella massiliensis	Alloscardovia omnicolens	Alistipes cagae	Mogibacterium neglectum	Acidaminococcus timonensis	Achromobacter deleyi	Agathobacter ruminis
	Alistipes massiliensis	Dialister succinatiphilus	Anaerostipes hadrus	Alistipes provencensis	Mogibacterium vescum	Anaerococcus hydrogenalis	Achromobacter insolitus	Agathobaculum butyriciproducens
	Alistipes onderdonkii	Fenollaria timonensis	Bifidobacterium animalis	Anaerotaenia torta	Pantoea agglomerans	Anaerosalibacter bizertensis	Achromobacter insuavis	Alistipes inops
	Alistipes senegalensis	Mediterranea massiliensis	Bordetella trematum	Bacteroides caecigallinarum	Prevotella caccae	Anaerosalibacter massiliensis	Achromobacter kerstersii	Alistipes obesi
	Alistipes shahii	Metaprevotella massiliensis	Dorea massiliensis	Bacteroides caecimuris	Prevotella copri	Anaerostipes caccae	Achromobacter marplatensis	Anaeromassilibacillus timonensis
	Allisonella histaminiformans		Christensenella hongkongensis	Bacteroides coprocola	Terrisporobacter glycolicus	Anaerotruncus rubiinfantis	Achromobacter pestifer	Anaerostipes hadrus
	Bacteroides bouchesdurhonensis		Clostridium paraputrificum	Bacteroides faecichinchillae	Weissella cibaria	Bacillus amyloliquefaciens	Achromobacter spanius	Asaccharobacter celatus
	Bacteroides caccae		Colibacter massiliensis	Bacteroides pectinophilus	Weissella confusa	Bacillus toyonensis	Acidaminococcus fermentans	Atopobium parvulum
	Bacteroides cellulosilyticus		Collinsella massiliensis	Bacteroides plebeius		Blautia hydrogenotrophica	Agrobacterium nepotum	Atribacter 3 sp223
	Bacteroides eggerthii		Coprobacillus massiliensis	Bacteroides salanitronis		Blautia mediterraneensis	Agrobacterium skierniewicense	Bacteroides dorei
	Bacteroides fragilis		Coprobacter fastidious	Bacteroides togonis		Cloacibacillus evryensis	Alistipes timonensis	Bacteroides massiliensis
	Bacteroides intestinalis		Cutibacterium eggermontii	Butyricimonas paravirosa		Clostridium caccae	Bacillus aquimaris	Bacteroides oleiciplenus
	Bacteroides ovatus		Cutibacterium timonense	Butyrivibrio crossotus		Clostridium sporogenes	Bacillus axarquiensis	Bacteroides timonensis
	Bacteroides salyersiae		Dakarella massiliensis	Catabacter hongkongensis		Congobacterium massiliense	Bacillus mojavensis	Bacteroides transplantocacae
	Bacteroides thetaiotaomicron		Desulfovibrio desulfuricans	Cedecea davisae		Dorea provencensis	Bacillus nakamurai	Bacteroides xylanisolvens
	Bacteroides uniformis		Desulfovibrio fairfieldensis	Cedecea neteri		Enorma timonensis	Bacillus paralicheniformis	Bariatricus massiliensis
	Barnesiella intestinihominis		Dialister propionicifaciens	Chania multitudinisentens		Enterocloster aldenensis	Bacillus solani	Bifidobacterium choerinum
	Bifidobacterium adolescentis		Emergencia timonensis	Clostridium cagaemassiliensis		Enterococcus casseliflavus	Bacillus subtilis subsp.inaquosorum	Bifidobacterium faecale
	Bifidobacterium bifidum		Enterococcus gilvus	Clostridium frigidocagae		Eubacterium infirmum	Bacillus subtilis subsp.spizizenii	Bifidobacterium longum subsp.infantis
	Bifidobacterium dentium		Enterococcus malodoratus	Clostridium jeddahtimonense		Eubacterium massiliense	Bacillus subtilis subsp.subtilis	Bifidobacterium longum subsp.suillum
	Bifidobacterium longum		Eubacterium rectalis	Clostridium leptum		Eubacterium tenue	Bacillus tequilensis	Bifidobacterium pseudolongum subsp.globosum
	Blautia marasmi		Faecalicoccus pleomorphus	Clostridium nondifficile		Ezakiella coagulans	Bacteroides stercorirosoris	Bifidobacterium pseudolongum subsp.pseudolongum
	Citrobacter freundii		Faecalitalea cylindroides	Coprobacillus cateniformis		Facklamia hominis	Beijerinckia fluminensis	Bifidobacterium ruminantium
	Clostridium perfringens		Gabonia massiliensis	Coprobacter fastidiosus		Gleimia europaea	Bifidobacterium aerophilum	Blautia caccae
	Clostridium tertium		Guopingia tenuis	Coprobacter secundus		Haloimpatiens massiliensis	Bifidobacterium aesculapii	Blautia faecis
	Collinsella aerofaciens		Hathewaya limosa	Corynebacterium variabile		Klebsiella aerogenes	Bifidobacterium angulatum	Blautia hansenii
	Coprococcus comes		Holdemania massiliensis	Cronobacter dublinensis subsp.dublinensis		Klebsiella pneumoniae	Bifidobacterium animalis subsp.animalis	Blautia ihuae
	Dialister invisus		Ihubacter massiliensis	Cronobacter dublinensis subsp.lactaridi		Kocuria rhizophila	Bifidobacterium animalis subsp.lactis	Blautia luti
	Dorea longicatena		Intestinimonas timonensis	Cronobacter dublinensis subsp.lausannensis		Lagierella massiliensis	Bifidobacterium asteroides	Blautia maliae
	Dorea timonensis		Lachnoclostridium phocaeense	Cronobacter malonaticus		Marseillicoccus timonensis	Bifidobacterium biavatii	Blautia merdae
	Eggerthella lenta		Lachnospira massiliensis	Desulfovibrio timonensis		Massilimicrobiota timonensis	Bifidobacterium boum	Blautia obeum
	Enterocloster citroniae		Lactobacillus iners	Dickeya solani		Mixta calida	Bifidobacterium callitrichos	Blautia phocaeensis
	Enterococcus avium		Lactobacillus johnsonii	Enhydrobacter aerosaccus		Moryella indoligenes	Bifidobacterium catenulatum	Blautia producta
	Enterococcus dispar		Lancefieldella rimae	Enterobacter cancerogenus		Moraxella osloensis	Bifidobacterium cuniculi	Blautia provencensis
	Enterococcus durans		Lentilactobacillus hilgardii	Enterobacter hormaechei subsp.hormaechei		Niallia alba	Bifidobacterium eulemuris	Blautia schinkii
	Enterococcus faecium		Ligilactobacillus massiliensis	Enterobacter kobei		Olsenella congonensis	Bifidobacterium gallicum	Blautia stercoris
	Enterococcus hirae		Limosilactobacillus oris	Enterobacter ludwigii		Oribacterium massiliense	Bifidobacterium hapali	Blautia timonensis
	Enterococcus thailandicus		Limosilactobacillus timonensis	Enterobacter mori		Paraclostridium bifermentans	Bifidobacterium kashiwanohense	Blautia wexlerae
	Erysipelatoclostridium ramosum		Limosilactobacillus vaginalis	Enterobacter muelleri		Pediococcus pentosaceus	Bifidobacterium lemurum	Butyricicoccus faecihominis
	Escherichia coli		Longicatena caecimuris	Enterobacter tabaci		Peptoniphilus urinomassiliensis	Bifidobacterium merycicum	Butyricimonas phoceensis
	Flavonifractor plautii		Marseillococcus timonensis	Enterococcus massiliensis		Phoenicibacter congonensis	Bifidobacterium moukalabense	Butyricimonas virosa
	Fusicatenibacter saccharivorans		Massilicoli timonensis	Enterococcuss aigonensis		Porphyromonas bennonis	Bifidobacterium myosotis	Citrobacter amalonaticus
	Gordonibacter pamelaeae		Merdibacter timonensis	Enterorhabdus caecimuris		Prevotella denticola	Bifidobacterium reuteri	Citrobacter braakii
	Ihuella massiliensis		Murdochiella vaginalis	Erwinia aphidicola		Prevotella disiens	Bifidobacterium saguini	Citrobacter europaeus
	Marseillibacter massiliensis		Negativicoccus massiliensis	Escherichia vulneris		Prevotella salivae	Bifidobacterium scardovii	Citrobacter koseri
	Odoribacter splanchnicus		Neobeduinibacterium massiliensis	Eubacterium callanderi		Propionimicrobium lymphophilum	Bifidobacterium stellenboschense	Citrobacter murliniae
	Oscillibacter massiliensis		Olegusella massiliensis	Fenollaria massiliensis		Provencibacterium massiliense	Bifidobacterium subtile	Citrobacter pasteurii
	Parabacteroides merdae		Olsenella merdae	Fenollaria vaginalis		Raoultibacter timonensis	Bifidobacterium thermacidophilum subsp.porcinum	Citrobacter werkmanii
	Phascolarctobacterium faecium		Olsenella timonensis	Frisingicoccus caecimuris		Rummeliibacillus stabekisii	Bifidobacterium thermophilum	Clostridium chauvoei
	Phocaeicola vulgatus		Olsenella uli	Gordonibacter urolithinfaciens		Scardovia inopinata	Bifidobacterium tsurumiense	Clostridium disporicum
	Raoultibacter massiliensis		Paenibacillus barengoltzii	Hafnia paralvei		Staphylococcus aureus	Buttiauxella agrestis	Clostridium nigeriense
	Slackia isoflavoniconvertens		Peptoniphilus duerdenii	Hafnia psychrotolerans		Staphylococcus capitis	Buttiauxella izardii	Clostridium quinii
	Streptococcus anginosus		Peptoniphilus indolicus	Holdemania filiformis		Staphylococcus cohnii	Buttiauxella noackiae	Clostridium sartagoforme
	Veillonella atypica		Phamibacteria massiliensis	Lachnoclostridium caccae		Streptococcus agalactiae	Buttiauxella warmboldiae	Clostridium saudiense
			Phocaeicola coprocola	Lachnoclostridium phoceense		Streptococcus constellatus	Butyricimonas vaginalis	Clostridium saudii
			Phocaeicola coprophilus	Lactobacillus hominis		Streptococcus salivarius	Citrobacter gillenii	Clostridium spiroforme
			Phocaeicola plebeius	Lactobacillus taiwanensis		Sutterella massiliensis	Clostridimassili timonensis	Colidextribacter massiliensis
			Phocaeicola massiliensis	Lactococcus lactis subsp.cremoris		Sutterella secki	Clostridium aldenense	Coprococcus catus
			Prevotella lascolaii	Lactonifacto rmassiliensis		Transplantifaecale massiliensis	Clostridium bouchesdurhonense	Coprococcus eutactus
			Prevotella massiliensis	Lactonifactor longoviformis		Weissella paramesenteroides	Clostridium chartatabidum	Corynebacterium dentalis
			Propionibacterium acidifaciens	Lactonifactor massiliensis			Clostridium chromiireducens	Desulfomassilia massiliensis
			Propionibacterium freudenreichii	Massiliclostridium coli			Clostridium frigidomerdae	Dorea pacaensis
			Proteus mirabilis	Methanosphaera stadtmanae			Clostridium intestinalis	Dubourgella massiliensis
			Pseudoflavonifractor capillosus	Morganella morganii subsp.sibonii			Clostridium marasmi	Eisenbergiella tayi
			Pusillibacter massiliensis	Morganella psychrotolerans			Clostridiumnon difficile	Enterobacter aerogenes
			Ruminococcoides bili	Negativibacillus massiliensis			Coprococcus phoceensis	Enterobacter asburiae
			Ruminococcus bicirculans	Negativibacillus timonensis			Cronobacter zurichensis	Enterobacter bugandensis
			Schaalia turicensis	Neglecta phocaeensis			Dialister massiliensis	Enterobacter hormaechei subsp.oharae
			Schleiferilactobacillus harbinensis	Neglecta timonensis			Dorea phocaeensis	Enterobacter hormaechei subsp.steigerwaltii
			Staphylococcus haemolyticus	Olsenella mediterranea			Eisenbergiella massiliensis	Enterobacter soli
			Staphylococcus saprophyticus	Olsenella provencensis			Enterobacter timonensis	Enterobacter xiangfangensis
			Streptococcus infantarius	Olsenella scatoligenes			Enterococcus saigonensis	Enterococcus lactis
			Streptococcus oralis	Oscillibacter caccae			Erwinia endophytica	Enterococcus mundtii
			Tyzzerella massiliensis	Oscillibacter mediterraneensis			Erwinia mallotivora	Enterococcus phoeniculicola
			Varibaculum cambriense	Oscillibacter ruminantium			Erwinia persicina	Enterococcus ratti
				Pantoea theicola			Erwinia psidii	Enterococcus rivorum
				Paraprevotella xylaniphila			Eubacterium sulci	Enterococcus villorum
				Pectobacterium aroidearum			Faecalimassilia timonensis	Erwinia iniecta
				Pectobacterium atrosepticum			Faecalimicrobium massiliense	Erwinia toletana
				Pseudocitrobacter anthropi			Flintibacter butyricus	Escherichia albertii
				Pseudocitrobacter faecalis			Haemophilus parainfluenzae	Escherichia fergusonii
				Pseudomonas abietaniphila			Hungatella effluvii	Escherichia marmotae
				Pseudomonas aeruginosa			Kluyvera ascorbata	Eubacterium coli
				Pseudomonas agarici			Kosakonia sacchari	Eubacterium eligens
				Pseudomonas asplenii			Lachnoclostridium ihumii	Eubacterium hadrum
				Pseudomonas asturiensis			Lactobacillus casei	Eubacterium hallii
				Pseudomonas corrugata			Lactobacillus paracasei subsp.paracasei	Eubacterium rectale
				Pseudomonas deceptionensis			Lactobacillus paracasei subsp.tolerans	Eubacterium siraeum
				Pseudomonas endophytica			Lactobacillus zeae	Eubacterium ventriosum
				Pseudomonas fragi			Lactococcus lactis	Eubacterium xylanophilum
				Pseudomonas fuscovaginae			Lelliottia amnigena	Faecalibacterium massiliensis
				Pseudomonas kilonensis			Lelliottia nimipressuralis	Faecalibacterium timonensis
				Pseudomonas lundensis			Megasphaera indica	Faecalitalea cylindroides
				Pseudomonas protegens			Megasphaera massiliensis	Gemella haemolysans
				Pseudomonas psychrophila			Mitsuokella jalaludinii	Gemella sanguinis
				Pseudomonas putida			Mogibacterium pumilum	Gemmiger formicilis
				Pseudomonas weihenstephanensis			Neorhizobium alkalisoli	Granulicatella adiacens
				Pseudoruminococcus massiliensis			Neorhizobium huautlense	Guyana massiliensis
				Rahnella aquatilis			Pantoea vagans	Howardella ureilytica
				Rahnella bruchi			Parabacteroides timonensis	Infusionema cagae
				Rahnella variigena			Parabutyrivibio massiliensis	Kandleria vitulina
				Rahnella victoriana			Pelomonas aquatica	Kineothrix alysoides
				Rahnella woolbedingensis			Pelomonas saccharophila	Klebsiella michiganensis
				Rouxiella badensis			Peptoniphilus lacydonensis	Klebsiella oxytoca
				Rouxiella chamberiensis			Peptoniphilus phocaeensis	Klebsiella pneumoniae subsp.ozaenae
				Rouxiella silvae			Peptoniphilus senegalensis	Klebsiella pneumoniae subsp.pneumoniae
				Ruminococcus gauvreauii			Peptoniphilus timonensis	Klebsiella pneumoniae subsp.rhinoscleromatis
				Salmonella enterica subsp.arizonae			Peptoniphilus tyrrelliae	Klebsiella quasipneumoniae subsp.quasipneumoniae
				Sellimonas intestinalis			Pluralibacter gergoviae	Klebsiella quasipneumoniae subsp.similipneumoniae
				Serratia aquatilis			Prevotella intermedia	Kluyvera cryocrescens
				Serratia grimesii			Prevotellacaldi merdae	Kluyvera intermedia
				Serratia liquefaciens			Prevotellamassilia timonensis	Kosakonia cowanii
				Serratia marcescens subsp.sakuensis			Raoultella terrigena	Lachnoclostridium urinimassiliense
				Serratia quinivorans			Rhizobium radiobacter	Lactobacillus acidophilus
				Serratia ureilytica			Ruminococcus bromii	Lactobacillus amylovorus
				Stoquefichus jeddahensis			Saccharimonas17 sp233	Lactobacillus crispatus
				Stoquefichus massiliensis			Scardovia wiggsiae	Lactobacillus gallinarum
				Streptococcus sinensis			Senegalemassilia anaerobia	Lactobacillus helveticus
				Tatumella citrea			Slackia equolifaciens	Lactobacillus kitasatonis
				Tatumella morbirosei			Streptococcus alactolyticus	Lactobacillus ruminis
				Tatumella punctata			Streptococcus gallolyticus subsp.macedonicus	Lactobacillus ultunensis
				Togoiella massiliensis			Streptococcus gallolyticus subsp.pasteurianus	Lactococcus lactis subsp.hordniae
				Veillonella rogosae			Streptococcus hongkongensis	Lactococcus lactis subsp.lactis
				Veillonella tobetsuensis			Streptococcus infantarius subsp.coli	Lactococcus lactis subsp.tructae
				Yersinia aleksiciae			Streptococcus infantarius subsp.infantarius	Libanicoccus massiliensis
				Yersinia enterocolitica subsp.enterocolitica			Streptococcus lactarius	Methanobrevibacter smithii
				Yersinia enterocolitica subsp.palearctica			Streptococcus lutetiensis	Minimicrobia massiliensis
				Yersinia massiliensis			Streptococcus porcinus	Murimonas intestini
				Yersinia similis			Streptococcus sobrinus	Obesumbacterium proteus
				Yersinia wautersii			Streptococcus uberis	Olsenella cagae
							Streptococcuspara sanguinis	Pantoea ananatis
							Streptococcusper oris	Pantoea anthophila
							Streptococcuss inensis	Pantoea coffeiphila
							Succinivibrio dextrinosolvens	Pantoea deleyi
							Tatumella saanichensis	Pantoea dispersa
							Terrisporobacter mayombei	Pantoea eucalypti
							Tropheryma whipplei	Pantoea eucrina
							Veillonella dispar	Pantoea stewartii subsp.stewartii
								Pantoea wallisii
							[HBV M]:	Paraoscillibacter massiliensis
							Achromobacter aegrifaciens	Paraprevotella clara
							Achromobacter deleyi	Phascolarctobacterium succinatutens
							Achromobacter insolitus	Proteus penneri
							Achromobacter insuavis	Raoultella electrica
							Achromobacter kerstersii	Raoultella ornithinolytica
							Achromobacter marplatensis	Raoultella planticola
							Achromobacter pestifer	Romboutsia timonensis
							Achromobacter spanius	Roseburia faecis
							Acidaminococcus fermentans	Roseburia hominis
							Agrobacterium nepotum	Roseburia intestinalis
							Agrobacterium skierniewicense	Roseburia inulinivorans
							Alistipes timonensis	Ruminococcus callidus
							Bacillus aquimaris	Ruminococcus faecis
							Bacillus axarquiensis	Ruminococcus gnavus
							Bacillus mojavensis	Ruminococcus lactaris
							Bacillus nakamurai	Ruminococcus torques
							Bacillus paralicheniformis	Ruthenibacterium lactatiformans
							Bacillus solani	Saccharimonas 18 sp234
							Bacillus subtilis subsp.inaquosorum	Saccharimonas 21 sp237
							Bacillus subtilis subsp.spizizenii	Saccharimonas 26 sp242
							Bacillus subtilis subsp.subtilis	Saccharimonas 34 sp250
							Bacillus tequilensis	Saccharimonas 36 sp252
							Bacteroides stercorirosoris	Saccharimonas 70 sp286
							Beijerinckia fluminensis	Saccharimonas 74 sp290
							Bifidobacterium aerophilum	Saccharimonas 76 sp292
							Bifidobacterium aesculapii	Saccharimonas 77 sp293
							Bifidobacterium angulatum	Saccharimonas 78 sp294
							Bifidobacterium animalis subsp.animalis	Salmonella bongori
							Bifidobacterium animalis subsp.lactis	Sarcina maxima
							Bifidobacterium asteroides	Sarcina ventriculi
							Bifidobacterium biavatii	Serratia nematodiphila
							Bifidobacterium boum	Shigella dysenteriae
							Bifidobacterium callitrichos	Shigella flexneri
							Bifidobacterium catenulatum	Shigella sonnei
							Bifidobacterium cuniculi	Streptococcus anginosus subsp.whileyi
							Bifidobacterium eulemuris	Streptococcus boccae
							Bifidobacterium gallicum	Streptococcus cristatus
							Bifidobacterium hapali	Streptococcus dysgalactiae subsp.equisimilis
							Bifidobacterium kashiwanohense	Streptococcus gordonii
							Bifidobacterium lemurum	Streptococcus ihumii
							Bifidobacterium merycicum	Streptococcus infantis
							Bifidobacterium moukalabense	Streptococcus intermedius
							Bifidobacterium myosotis	Streptococcus massilioralis
							Bifidobacterium reuteri	Streptococcus mediterraneensis
							Bifidobacterium saguini	Streptococcus merdae
							Bifidobacterium scardovii	Streptococcus mitis
							Bifidobacterium stellenboschense	Streptococcus oralis subsp.dentisani
							Bifidobacterium subtile	Streptococcus oralis subsp.oralis
							Bifidobacterium thermacidophilum subsp.porcinum	Streptococcus oralis subsp.tigurinus
							Bifidobacterium thermophilum	Streptococcus pneumoniae
							Bifidobacterium tsurumiense	Streptococcus pseudopneumoniae
							Buttiauxella agrestis	Streptococcus resistans
							Buttiauxella izardii	Streptococcus rubneri
							Buttiauxella noackiae	Streptococcus salivarius subsp.salivarius
							Buttiauxella warmboldiae	Streptococcus salivarius subsp.thermophilus
							Butyricimonas vaginalis	Streptococcus sputumae
							Citrobacter gillenii	Streptococcus timonensis
							Clostridimassili timonensis	Streptococcus transplanteocaccae
							Clostridium aldenense	Streptococcus urinomassiliensis
							Clostridium bouchesdurhonense	Streptococcus vestibularis
							Clostridium chartatabidum	Terrisporobacter petrolearius
							Clostridium chromiireducens	Tidjanibacter massiliensis
							Clostridium frigidomerdae	Yokenella regensburgei
							Clostridium intestinalis
							Clostridium marasmi
							Clostridiumnon difficile
							Coprococcus phoceensis
							Cronobacter zurichensis
							Dialister massiliensis
							Dorea phocaeensis
							Eisenbergiella massiliensis
							Enterobacter timonensis
							Enterococcus saigonensis
							Erwinia endophytica
							Erwinia mallotivora
							Erwinia persicina
							Erwinia psidii
							Eubacterium sulci
							Faecalimassilia timonensis
							Faecalimicrobium massiliense
							Flintibacter butyricus
							Haemophilus parainfluenzae
							Hungatella effluvii
							Kluyvera ascorbata
							Kosakonia sacchari
							Lachnoclostridium ihumii
							Lactobacillus casei
							Lactobacillus paracasei subsp.paracasei
							Lactobacillus paracasei subsp.tolerans
							Lactobacillus zeae
							Lactococcus lactis
							Lelliottia amnigena
							Lelliottia nimipressuralis
							Megasphaera indica
							Megasphaera massiliensis
							Mitsuokella jalaludinii
							Mogibacterium pumilum
							Neorhizobium alkalisoli
							Neorhizobium huautlense
							Pantoea vagans
							Parabacteroides timonensis
							Parabutyrivibio massiliensis
							Pelomonas aquatica
							Pelomonas saccharophila
							Peptoniphilus lacydonensis
							Peptoniphilus phocaeensis
							Peptoniphilus senegalensis
							Peptoniphilus timonensis
							Peptoniphilus tyrrelliae
							Pluralibacter gergoviae
							Prevotella intermedia
							Prevotellacaldi merdae
							Prevotellamassilia timonensis
							Raoultella terrigena
							Rhizobium radiobacter
							Ruminococcus bromii
							Saccharimonas17 sp233
							Scardovia wiggsiae
							Senegalemassilia anaerobia
							Slackia equolifaciens
							Streptococcus alactolyticus
							Streptococcus gallolyticus subsp.macedonicus
							Streptococcus gallolyticus subsp.pasteurianus
							Streptococcus hongkongensis
							Streptococcus infantarius subsp.coli
							Streptococcus infantarius subsp.infantarius
							Streptococcus lactarius
							Streptococcus lutetiensis
							Streptococcus porcinus
							Streptococcus sobrinus
							Streptococcus uberis
							Streptococcuspara sanguinis
							Streptococcusper oris
							Streptococcuss inensis
							Succinivibrio dextrinosolvens
							Tatumella saanichensis
							Terrisporobacter mayombei
							Tropheryma whipplei
							Veillonella dispar

## Sheet: Missing species in HBV
Species	Aerointolerant	Possible probiotic	Phylum	Class	Order	Family	Genus
Acetivibrio ethanolgignens	1		Bacillota	Clostridia	Eubacteriales	Oscillospiraceae	Acetivibrio
Actinotignum schaalii	0		Actinobacteria	Actinomycetia	Actinomycetales	Actinomycetaceae
Alistipes cagae	1		Bacteroidota	Bacteroidia	Bacteroidales	Rikenellaceae	Alistipes
Alistipes merdae	1		Bacteroidota	Bacteroidia	Bacteroidales	Rikenellaceae	Alistipes
Alistipes provencensis	1		Bacteroidota	Bacteroidia	Bacteroidales	Rikenellaceae	Alistipes
Alloscardovia omnicolens	0		Actinobacteria	Actinomycetia	Bifidobacteriales	Bifidobacteriaceae	Alloscardovia
Anaerostipes hadrus	1		Bacillota	Clostridia	Eubacteriales	Lachnospiraceae	Anaerostipes
Anaerotaenia torta	1		Bacillota	Clostridia	Eubacteriales	Lachnospiraceae	Anaerotaenia
Bacteroides caecigallinarum	1		Bacteroidota	Bacteroidia	Bacteroidales	Bacteroidaceae	Bacteroides
Bacteroides caecimuris	1		Bacteroidota	Bacteroidia	Bacteroidales	Bacteroidaceae	Bacteroides
Bacteroides coprocola	1		Bacteroidota	Bacteroidia	Bacteroidales	Bacteroidaceae	Bacteroides
Bacteroides faecichinchillae	1		Bacteroidota	Bacteroidia	Bacteroidales	Bacteroidaceae	Bacteroides
Bacteroides pectinophilus	1		Bacteroidota	Bacteroidia	Bacteroidales	Bacteroidaceae	Bacteroides
Bacteroides plebeius	1		Bacteroidota	Bacteroidia	Bacteroidales	Bacteroidaceae	Bacteroides
Bacteroides salanitronis	1		Bacteroidota	Bacteroidia	Bacteroidales	Bacteroidaceae	Bacteroides
Bacteroides togonis	1		Bacteroidota	Bacteroidia	Bacteroidales	Bacteroidaceae	Bacteroides
Bifidobacterium animalis	1		Actinobacteria	Actinomycetia	Bifidobacteriales	Bifidobacteriaceae	Bifidobacterium
Bordetella trematum	0		Proteobacteria	Betaproteobacteria	Burkholderiales	Alcaligenaceae	Bordetella
Butyricimonas paravirosa	1		Bacteroidota	Bacteroidia	Bacteroidales	Odoribacteraceae	Butyricimonas
Butyrivibrio crossotus	1		Firmicutes	Clostridia	Clostridiales	Lachnospiraceae	Butyrivibrio
Catabacter hongkongensis	1		Firmicutes	Clostridia	Clostridiales	Christensenellaceae	Catabacter
Cedecea davisae	0		Proteobacteria	Gammaproteobacteria	Enterobacterales	Enterobacteriaceae	Cedecea
Cedecea neteri	0		Proteobacteria	Gammaproteobacteria	Enterobacterales	Enterobacteriaceae	Cedecea
Chania multitudinisentens	0		Proteobacteria	Gammaproteobacteria	Enterobacterales	Yersiniaceae	Chania
Christensenella massiliensis	1		Bacillota	Clostridia	Eubacteriales	Christensenellaceae	Christensenella
Christensenella hongkongensis	1		Bacillota	Clostridia	Eubacteriales	Christensenellaceae	Christensenella
Clostridium cagaemassiliensis	1		Bacillota	Clostridia	Eubacteriales	Clostridiaceae	Clostridium
Clostridium frigidocagae	1		Bacillota	Clostridia	Eubacteriales	Lachnospiraceae	Lachnoclostridium
Clostridium jeddahtimonense	1		Bacillota	Clostridia	Eubacteriales	Lachnospiraceae	Lachnoclostridium
Clostridium leptum	1		Bacillota	Clostridia	Eubacteriales	Lachnospiraceae	Lachnoclostridium
Clostridium nondifficile	1		Bacillota	Clostridia	Eubacteriales	Lachnospiraceae	Lachnoclostridium
Clostridium paraputrificum	1		Bacillota	Clostridia	Eubacteriales	Lachnospiraceae	Lachnoclostridium
Colibacter massiliensis	1		Bacillota	Negativicutes	Veillonellales	Veillonellaceae	Colibacter
Collinsella massiliensis	1		Actinobacteria	Coriobacteriia	Coriobacteriales	Coriobacteriaceae	Collinsella
Coprobacillus cateniformis	1		Bacillota	Erysipelotrichia	Erysipelotrichales	Coprobacillaceae	Coprobacillus
Coprobacillus massiliensis	1		Bacillota	Erysipelotrichia	Erysipelotrichales	Coprobacillaceae	Coprobacillus
Coprobacter fastidiosus	1		Bacteroidota	Bacteroidia	Bacteroidales	Barnesiellaceae	Coprobacter
Coprobacter fastidious	1		Bacteroidota	Bacteroidia	Bacteroidales	Barnesiellaceae	Coprobacter
Coprobacter secundus	1		Bacteroidota	Bacteroidia	Bacteroidales	Barnesiellaceae	Coprobacter
Corynebacterium variabile	0		Actinobacteria	Actinomycetales	Corynebacterineae	Corynebacteriaceae	Corynebacterium
Cronobacter dublinensis subsp.dublinensis	0		Proteobacteria	Gammaproteobacteria	Enterobacteriales	Enterobacteriaceae	Cronobacter
Cronobacter dublinensis subsp.lactaridi	0		Proteobacteria	Gammaproteobacteria	Enterobacteriales	Enterobacteriaceae	Cronobacter
Cronobacter dublinensis subsp.lausannensis	0		Proteobacteria	Gammaproteobacteria	Enterobacteriales	Enterobacteriaceae	Cronobacter
Cronobacter malonaticus	0		Proteobacteria	Gammaproteobacteria	Enterobacteriales	Enterobacteriaceae	Cronobacter
Cutibacterium eggermontii	1		Actinobacteria	Actinomycetia	Propionibacteriales	Propionibacteriaceae	Cutibacterium
Cutibacterium timonense	1		Actinobacteria	Actinomycetia	Propionibacteriales	Propionibacteriaceae	Cutibacterium
Dakarella massiliensis	1		Proteobacteria	Betaproteobacteria	Burkholderiales	Sutterellaceae	Dakarella
Desulfovibrio desulfuricans	1		Proteobacteria	Deltaproteobacteria	Desulfovibrionales	Desulfovibrionaceae	Desulfovibrio
Desulfovibrio fairfieldensis	1		Proteobacteria	Deltaproteobacteria	Desulfovibrionales	Desulfovibrionaceae	Desulfovibrio
Desulfovibrio timonensis	1		Proteobacteria	Deltaproteobacteria	Desulfovibrionales	Desulfovibrionaceae	Desulfovibrio
Dialister propionicifaciens	1		Bacillota	Negativicutes	Veillonellales	Veillonellaceae	Dialister
Dialister succinatiphilus	1		Bacillota	Negativicutes	Veillonellales	Veillonellaceae	Dialister
Dickeya solani	0		Proteobacteria	Gammaproteobacteria	Enterobacteriales	Pectobacteriaceae	Dickeya
Dorea massiliensis	1		Bacillota	Clostridia	Eubacteriales	Lachnospiraceae	Dorea
Emergencia timonensis	1		Bacillota	Clostridia	Eubacteriales	Eubacteriales_Family_XIII	Emergencia
Enhydrobacter aerosaccus	1		Proteobacteria	Gammaproteobacteria	Pseudomonadales	Moraxellaceae	Enhydrobacter
Enterobacter cancerogenus	0		Proteobacteria	Gammaproteobacteria	Enterobacteriales	Enterobacteriaceae	Enterobacter
Enterobacter hormaechei subsp.hormaechei	0		Proteobacteria	Gammaproteobacteria	Enterobacteriales	Enterobacteriaceae	Enterobacter
Enterobacter kobei	0		Proteobacteria	Gammaproteobacteria	Enterobacteriales	Enterobacteriaceae	Enterobacter
Enterobacter ludwigii	0		Proteobacteria	Gammaproteobacteria	Enterobacteriales	Enterobacteriaceae	Enterobacter
Enterobacter mori	0		Proteobacteria	Gammaproteobacteria	Enterobacteriales	Enterobacteriaceae	Enterobacter
Enterobacter muelleri	0		Proteobacteria	Gammaproteobacteria	Enterobacteriales	Enterobacteriaceae	Enterobacter
Enterobacter tabaci	0		Proteobacteria	Gammaproteobacteria	Enterobacteriales	Enterobacteriaceae	Enterobacter
Enterococcus gilvus	0		Bacillota	Bacilli	Lactobacillales	Enterococcaceae	Enterococcus
Enterococcus malodoratus	0		Bacillota	Bacilli	Lactobacillales	Enterococcaceae	Enterococcus
Enterococcus massiliensis	0		Bacillota	Bacilli	Lactobacillales	Enterococcaceae	Enterococcus
Enterococcuss aigonensis	0		Bacillota	Bacilli	Lactobacillales	Enterococcaceae	Enterococcus
Enterorhabdus caecimuris	0		Actinobacteria	Coriobacteriia	Coriobacteriales	Coriobacteriaceae	Enterorhabdus
Erwinia aphidicola	0		Proteobacteria	Gammaproteobacteria	Enterobacteriales	Erwiniaceae	Erwinia
Escherichia vulneris	0		Proteobacteria	Gammaproteobacteria	Enterobacteriales	Enterobacteriaceae	Escherichia
Eubacterium callanderi	1		Bacillota	Clostridia	Eubacteriales	Eubacteriaceae	Eubacterium
Eubacterium rectalis	1		Bacillota	Clostridia	Eubacteriales	Eubacteriaceae	Eubacterium
Faecalicoccus pleomorphus	1		Bacillota	Erysipelotrichia	Erysipelotrichales	Erysipelotrichaceaeccaceae	Faecalicoccus
Faecalitalea cylindroides	1		Bacillota	Erysipelotrichia	Erysipelotrichales	Erysipelotrichaceaeccaceae	Faecalitalea
Fenollaria massiliensis	1		Bacillota	Clostridia	Eubacteriales	_	Fenollaria
Fenollaria timonensis	1		Bacillota	Clostridia	Eubacteriales	_	Fenollaria
Fenollaria vaginalis	1		Bacillota	Clostridia	Eubacteriales	_	Fenollaria
Frisingicoccus caecimuris	1		Bacteroidetes	Bacteroidia	Bacteroidales	Porphyromonadaceae	Frisingicoccus
Gabonia massiliensis	0		Bacteroidota	Bacteroidia	Bacteroidales	Porphyromonadaceae	Gabonia
Gordonibacter urolithinfaciens	1		Actinobacteria	Coriobacteriia	Eggerthellales	Eggerthellaceae	Gordonibacter
Guopingia tenuis	0		Bacillota	Clostridia	Eubacteriales	Christensenellaceae	Guopingia
Hafnia paralvei	0		Proteobacteria	Gammaproteobacteria	Enterobacteriales	Hafniaceae	Hafnia
Hafnia psychrotolerans	0		Proteobacteria	Gammaproteobacteria	Enterobacteriales	Hafniaceae	Hafnia
Hathewaya limosa	1		Bacillota	Clostridia	Eubacteriales	Clostridiaceae	Hathewaya
Holdemania filiformis	1		Bacillota	Erysipelotrichia	Erysipelotrichales	Erysipelotrichaceae	Holdemania
Holdemania massiliensis	1		Bacillota	Erysipelotrichia	Erysipelotrichales	Erysipelotrichaceae	Holdemania
Ihubacter massiliensis	1		Bacillota	Clostridia	Eubacteriales	Eubacteriales_Family_XIII	Ihubacter
Intestinimonas timonensis	1		Bacillota	Clostridia	Eubacteriales	_	Intestinimonas
Lachnoclostridium caccae	1		Bacillota	Clostridia	Eubacteriales	Lachnospiraceae	Lachnoclostridium
Lachnoclostridium phocaeense	1		Bacillota	Clostridia	Eubacteriales	Lachnospiraceae	Lachnoclostridium
Lachnoclostridium phoceense	1		Bacillota	Clostridia	Eubacteriales	Lachnospiraceae	Lachnoclostridium
Lachnospira massiliensis	0		Bacillota	Clostridia	Eubacteriales	Lachnospiraceae	Lachnospira
Lactobacillus hominis	0		Bacillota	Bacilli	Lactobacillales	Lactobacillaceae	Lactobacillus
Lactobacillus iners	0		Bacillota	Bacilli	Lactobacillales	Lactobacillaceae	Lactobacillus
Lactobacillus johnsonii	0		Bacillota	Bacilli	Lactobacillales	Lactobacillaceae	Lactobacillus
Lactobacillus taiwanensis	0		Bacillota	Bacilli	Lactobacillales	Lactobacillaceae	Lactobacillus
Lactococcus lactis subsp.cremoris	0		Bacillota	Bacilli	Lactobacillales	Streptococcaceae	Lactococcus
Lactonifacto rmassiliensis	NA		Firmicutes	Clostridia	Clostridiales	Clostridiaceae	Lactonifactor
Lactonifactor longoviformis	1		Bacillota	Clostridia	Eubacteriales	Clostridiaceae	Lactonifactor
Lactonifactor massiliensis	1		Bacillota	Clostridia	Eubacteriales	Clostridiaceae	Lactonifactor
Lancefieldella rimae	1		Actinobacteria	Coriobacteriia	Coriobacteriales	Atopobiaceae	Lancefieldella
Lentilactobacillus hilgardii	0		Bacillota	Bacilli	Lactobacillales	Lactobacillaceae	Lentilactobacillus
Ligilactobacillus massiliensis	1		Bacillota	Bacilli	Lactobacillales	Lactobacillaceae	Ligilactobacillus
Limosilactobacillus oris	1	Y	Bacillota	Bacilli	Lactobacillales	Lactobacillaceae	Limosilactobacillus
Limosilactobacillus timonensis	1		Bacillota	Bacilli	Lactobacillales	Lactobacillaceae	Limosilactobacillus
Limosilactobacillus vaginalis	1		Bacillota	Bacilli	Lactobacillales	Lactobacillaceae	Limosilactobacillus
Longicatena caecimuris	1		Bacillota	Erysipelotrichia	Erysipelotrichales	Erysipelotrichaceae	Longicatena
Marseillococcus timonensis	0		_	_	_	_	Marseillicoccus
Massiliclostridium coli	1		Firmicutes	Clostridia	Clostridiales	Clostridiaceae	Massiliclostridium
Massilicoli timonensis	1		Bacillota	Erysipelotrichia	Erysipelotrichales	Erysipelotrichaceae	Massilicoli
Mediterranea massiliensis	1		Bacteroidota	Bacteroidia	Bacteroidales	Bacteroidaceae	Mediterranea
Merdibacter timonensis	1		Bacillota	Erysipelotrichia	Erysipelotrichales	Erysipelotrichaceae	Merdibacter
Metaprevotella massiliensis	1		Bacteroidota	Bacteroidia	Bacteroidales	Prevotellaceae	Metaprevotella
Methanosphaera stadtmanae	1		Euryarchaeota	Methanobacteria	Methanobacteriales	Methanobacteriaceae	Methanosphaera
Morganella morganii subsp.sibonii	0		Proteobacteria	Gammaproteobacteria	Enterobacteriales	Morganellaceae	Morganella
Morganella psychrotolerans	0		Proteobacteria	Gammaproteobacteria	Enterobacteriales	Morganellaceae	Morganella
Murdochiella vaginalis	1		Bacillota	Tissierellia	Tissierellales	Peptoniphilaceae	Murdochiella
Negativibacillus massiliensis	1		Bacillota	_	_	_	Negativibacillus
Negativibacillus timonensis	1		Bacillota	_	_	_	Negativibacillus
Negativicoccus massiliensis	1		Bacillota	Negativicutes	Veillonellales	Veillonellaceae	Negativicoccus
Neglecta phocaeensis	1		Firmicutes	Clostridia	Clostridiales	Ruminococcaceae	Neglecta
Neglecta timonensis	1		Firmicutes	Clostridia	Clostridiales	Ruminococcaceae	Neglecta
Neobeduinibacterium massiliensis	1		Bacillota	Clostridia	Eubacteriales	Christensenellaceae	Neobeduinibacterium
Olegusella massiliensis	1		Actinobacteria	Coriobacteriia	Coriobacteriales	Coriobacteriaceae	Olegusella
Olsenella mediterranea	1		Actinobacteria	Coriobacteriia	Coriobacteriales	Atopobiaceae	Olsenella
Olsenella merdae	1		Actinobacteria	Coriobacteriia	Coriobacteriales	Atopobiaceae	Olsenella
Olsenella provencensis	1		Actinobacteria	Coriobacteriia	Coriobacteriales	Atopobiaceae	Olsenella
Olsenella scatoligenes	1		Actinobacteria	Coriobacteriia	Coriobacteriales	Atopobiaceae	Olsenella
Olsenella timonensis	1		Actinobacteria	Coriobacteriia	Coriobacteriales	Atopobiaceae	Olsenella
Olsenella uli	1		Actinobacteria	Coriobacteriia	Coriobacteriales	Atopobiaceae	Olsenella
Oscillibacter caccae	1		Bacillota	Clostridia	Eubacteriales	Oscillospiraceae	Oscillibacter
Oscillibacter mediterraneensis	1		Bacillota	Clostridia	Eubacteriales	Oscillospiraceae	Oscillibacter
Oscillibacter ruminantium	1		Bacillota	Clostridia	Eubacteriales	Oscillospiraceae	Oscillibacter
Paenibacillus barengoltzii	0		Bacillota	Bacilli	Bacillales	Paenibacillaceae	Paenibacillus
Pantoea theicola	0		Proteobacteria	Gammaproteobacteria	Enterobacterales	Erwiniaceae	Pantoea
Paraprevotella xylaniphila	1		Bacteroidetes	Bacteroidia	Bacteroidales	Prevotellaceae	Paraprevotella
Pectobacterium aroidearum	0		Proteobacteria	Gammaproteobacteria	Enterobacteriales	Pectobacteriaceae	Pectobacterium
Pectobacterium atrosepticum	0		Proteobacteria	Gammaproteobacteria	Enterobacteriales	Pectobacteriaceae	Pectobacterium
Peptoniphilus duerdenii	1		Bacillota	Tissierellia	Tissierellales	Peptoniphilaceae	Peptoniphilus
Peptoniphilus indolicus	1		Bacillota	Tissierellia	Tissierellales	Peptoniphilaceae	Peptoniphilus
Phamibacter massiliensis	1		Actinobacteria	Coriobacteriia	Eggerthellales	Eggerthellaceae	Phamibacter
Phocaeicola coprocola	1		Bacteroidota	Bacteroidia	Bacteroidales	Bacteroidaceae	Phocaeicola
Phocaeicola coprophilus	1		Bacteroidota	Bacteroidia	Bacteroidales	Bacteroidaceae	Phocaeicola
Phocaeicola plebeius	1		Bacteroidota	Bacteroidia	Bacteroidales	Bacteroidaceae	Phocaeicola
Phocaeicola massiliensis	1		Bacteroidota	Bacteroidia	Bacteroidales	Bacteroidaceae	Phocaeicola
Prevotella lascolaii	1		Bacteroidota	Bacteroidia	Bacteroidales	Prevotellaceae	Prevotella
Prevotella massiliensis	1		Bacteroidota	Bacteroidia	Bacteroidales	Prevotellaceae	Prevotella
Propionibacterium acidifaciens	0		Actinobacteria	Actinomycetia	Propionibacteriales	Propionibacteriaceae	Propionibacterium
Propionibacterium freudenreichii	0	Y	Actinobacteria	Actinomycetia	Propionibacteriales	Propionibacteriaceae	Propionibacterium
Proteus mirabilis	0		Proteobacteria	Gammaproteobacteria	Enterobacterales	Morganellaceae	Proteus
Pseudocitrobacter anthropi	Fac		Proteobacteria	Gammaproteobacteria	Enterobacteriales	Enterobacteriaceae	Pseudocitrobacter
Pseudocitrobacter faecalis	Fac		Proteobacteria	Gammaproteobacteria	Enterobacteriales	Enterobacteriaceae	Pseudocitrobacter
Pseudoflavonifractor capillosus	1		Bacillota	Clostridia	Eubacteriales	Oscillospiraceae	Pseudoflavonifractor
Pseudomonas abietaniphila	1		Proteobacteria	Gammaproteobacteria	Pseudomonadales	Pseudomonadaceae	Pseudomonas
Pseudomonas aeruginosa	1		Proteobacteria	Gammaproteobacteria	Pseudomonadales	Pseudomonadaceae	Pseudomonas
Pseudomonas agarici	1		Proteobacteria	Gammaproteobacteria	Pseudomonadales	Pseudomonadaceae	Pseudomonas
Pseudomonas asplenii	1		Proteobacteria	Gammaproteobacteria	Pseudomonadales	Pseudomonadaceae	Pseudomonas
Pseudomonas asturiensis	1		Proteobacteria	Gammaproteobacteria	Pseudomonadales	Pseudomonadaceae	Pseudomonas
Pseudomonas corrugata	1		Proteobacteria	Gammaproteobacteria	Pseudomonadales	Pseudomonadaceae	Pseudomonas
Pseudomonas deceptionensis	1		Proteobacteria	Gammaproteobacteria	Pseudomonadales	Pseudomonadaceae	Pseudomonas
Pseudomonas endophytica	1		Proteobacteria	Gammaproteobacteria	Pseudomonadales	Pseudomonadaceae	Pseudomonas
Pseudomonas fragi	1		Proteobacteria	Gammaproteobacteria	Pseudomonadales	Pseudomonadaceae	Pseudomonas
Pseudomonas fuscovaginae	1		Proteobacteria	Gammaproteobacteria	Pseudomonadales	Pseudomonadaceae	Pseudomonas
Pseudomonas kilonensis	1		Proteobacteria	Gammaproteobacteria	Pseudomonadales	Pseudomonadaceae	Pseudomonas
Pseudomonas lundensis	1		Proteobacteria	Gammaproteobacteria	Pseudomonadales	Pseudomonadaceae	Pseudomonas
Pseudomonas protegens	1		Proteobacteria	Gammaproteobacteria	Pseudomonadales	Pseudomonadaceae	Pseudomonas
Pseudomonas psychrophila	1		Proteobacteria	Gammaproteobacteria	Pseudomonadales	Pseudomonadaceae	Pseudomonas
Pseudomonas putida	1		Proteobacteria	Gammaproteobacteria	Pseudomonadales	Pseudomonadaceae	Pseudomonas
Pseudomonas weihenstephanensis	1		Proteobacteria	Gammaproteobacteria	Pseudomonadales	Pseudomonadaceae	Pseudomonas
Pseudoruminococcus massiliensis	1		Firmicutes	Clostridia	Clostridiales	Ruminococcaceae	Pseudoruminococcus
Pusillibacter massiliensis	NA		Bacillota	Clostridia	Eubacteriales	Oscillospiraceae	Pusillibacter
Rahnella aquatilis	0		Proteobacteria	Gammaproteobacteria	Enterobacteriales	Yersiniaceae	Rahnella
Rahnella bruchi	0		Proteobacteria	Gammaproteobacteria	Enterobacteriales	Yersiniaceae	Rahnella
Rahnella variigena	0		Proteobacteria	Gammaproteobacteria	Enterobacteriales	Yersiniaceae	Rahnella
Rahnella victoriana	0		Proteobacteria	Gammaproteobacteria	Enterobacteriales	Yersiniaceae	Rahnella
Rahnella woolbedingensis	0		Proteobacteria	Gammaproteobacteria	Enterobacteriales	Yersiniaceae	Rahnella
Rouxiella badensis	0		Proteobacteria	Gammaproteobacteria	Enterobacteriales	Yersiniaceae	Rouxiella
Rouxiella chamberiensis	0		Proteobacteria	Gammaproteobacteria	Enterobacteriales	Yersiniaceae	Rouxiella
Rouxiella silvae	0		Proteobacteria	Gammaproteobacteria	Enterobacteriales	Yersiniaceae	Rouxiella
Ruminococcoides bili	1		Bacillota	Clostridia	Eubacteriales	Oscillospiraceae	Ruminococcoides
Ruminococcus bicirculans	1		Bacillota	Clostridia	Eubacteriales	Oscillospiraceae	Ruminococcus
Ruminococcus gauvreauii	1		Bacillota	Clostridia	Eubacteriales	Oscillospiraceae	Ruminococcus
Salmonella enterica subsp.arizonae	0		Proteobacteria	Gammaproteobacteria	Enterobacteriales	Enterobacteriaceae	Salmonella
Schaalia turicensis	0		Actinobacteria	Actinomycetia	Actinomycetales	Actinomycetaceae	Schaalia
Schleiferilactobacillus harbinensis	0		Bacillota	Bacilli	Lactobacillales	Lactobacillaceae	Schleiferilactobacillus
Sellimonas intestinalis	1		Firmicutes	Clostridia	Clostridiales	Lachnospiraceae	Sellimonas
Serratia aquatilis	0		Proteobacteria	Gammaproteobacteria	Enterobacteriales	Yersiniaceae	Serratia
Serratia grimesii	0		Proteobacteria	Gammaproteobacteria	Enterobacteriales	Yersiniaceae	Serratia
Serratia liquefaciens	0		Proteobacteria	Gammaproteobacteria	Enterobacteriales	Yersiniaceae	Serratia
Serratia marcescens subsp.sakuensis	0		Proteobacteria	Gammaproteobacteria	Enterobacteriales	Yersiniaceae	Serratia
Serratia quinivorans	0		Proteobacteria	Gammaproteobacteria	Enterobacteriales	Yersiniaceae	Serratia
Serratia ureilytica	0		Proteobacteria	Gammaproteobacteria	Enterobacteriales	Yersiniaceae	Serratia
Staphylococcus haemolyticus	0		Bacillota	Bacilli	Bacillales	Staphylococcaceae	Staphylococcus
Staphylococcus saprophyticus	0		Bacillota	Bacilli	Bacillales	Staphylococcaceae	Staphylococcus
Stoquefichus jeddahensis	1		Firmicutes	Erysipelotrichia	Erysipelotrichales	Erysipelotrichaceae	Stoquefichus
Stoquefichus massiliensis	1		Firmicutes	Erysipelotrichia	Erysipelotrichales	Erysipelotrichaceae	Stoquefichus
Streptococcus infantarius	0		Bacillota	Bacilli	Lactobacillales	Streptococcaceae	Streptococcus
Streptococcus oralis	0	Y	Bacillota	Bacilli	Lactobacillales	Streptococcaceae	Streptococcus
Streptococcus sinensis	0		Bacillota	Bacilli	Lactobacillales	Streptococcaceae	Streptococcus
Tatumella citrea	0		Proteobacteria	Gammaproteobacteria	Enterobacteriales	Erwiniaceae	Tatumella
Tatumella morbirosei	0		Proteobacteria	Gammaproteobacteria	Enterobacteriales	Erwiniaceae	Tatumella
Tatumella punctata	0		Proteobacteria	Gammaproteobacteria	Enterobacteriales	Erwiniaceae	Tatumella
Togoiella massiliensis	NA		Firmicutes	Clostridia	Clostridiales	Eubacteriaceae	Togoiella
Tyzzerella massiliensis	NA		_	_	_	_	Tyzzerella
Varibaculum cambriense	1		Actinobacteria	Actinomycetia	Actinomycetales	Actinomycetaceae	Varibaculum
Veillonella rogosae	1		Bacillota	Negativicutes	Veillonellales	Veillonellaceae	Veillonella
Veillonella tobetsuensis	1		Bacillota	Negativicutes	Veillonellales	Veillonellaceae	Veillonella
Yersinia aleksiciae	0		Proteobacteria	Gammaproteobacteria	Enterobacteriales	Yersiniaceae	Yersinia
Yersinia enterocolitica subsp.enterocolitica	0		Proteobacteria	Gammaproteobacteria	Enterobacteriales	Yersiniaceae	Yersinia
Yersinia enterocolitica subsp.palearctica	0		Proteobacteria	Gammaproteobacteria	Enterobacteriales	Yersiniaceae	Yersinia
Yersinia massiliensis	0		Proteobacteria	Gammaproteobacteria	Enterobacteriales	Yersiniaceae	Yersinia
Yersinia similis	0		Proteobacteria	Gammaproteobacteria	Enterobacteriales	Yersiniaceae	Yersinia
Yersinia wautersii	0		Proteobacteria	Gammaproteobacteria	Enterobacteriales	Yersiniaceae	Yersinia
