# Supplementary material for: Ethanol-Producing Enterocloster bolteae Is Enriched in Chronic Hepatitis B-Associated Gut Dysbiosis: A Case–Control Culturomics Study
Source: Microorganisms. 2023 Sep 28;11(10):2437. doi: 10.3390/microorganisms11102437 (PMC10608849; doi:10.3390/microorganisms11102437)
Supplement: Supplementary file 1 [file microorganisms-11-02437-s001.zip › Table_S1.xlsx]

## Sheet: Culturomics_diversity
Phyla (number of species in each phylum)	HBV4	HBV8	HBV7	HBV3	HBV5	HBV1	HBV2	HBV6	CTL13	CTL14	CTL7	CTL8	CTL15	CTL17	CTL4	CTL6	CTL12	CTL21
Bacillota	36	29	32	43	25	39	51	29	26	27	21	39	18	17	26	21	40	16
Actinobacteria	8	8	3	12	11	8	10	7	10	8	8	11	6	9	9	10	8	7
Bacteroidota	2	8	9	18	16	17	9	15	16	13	22	20	14	7	6	0	11	14
Proteobacteria	2	2	3	9	2	5	3	2	3	1	3	3	3	2	1	1	1	4
Synergistetes	0	0	1	0	0	1	1	0	0	1	0	0	0	0	0	0	0	0
Verrucomicrobia	0	0	0	0	0	0	0	0	0	0	0	1	0	0	0	0	0	0
Unclassified	0	2	1	1	1	1	3	0	0	1	4	3	1	1	1	1	2	0
Genus (number of species in each genus)
Acidaminococcus	0	1	0	0	0	2	1	0	1	0	1	0	0	0	0	0	0	0
Actinotignum	0	0	0	0	0	0	0	0	1	0	0	0	0	0	0	0	0	0
Adlercreutzia	0	0	0	0	0	0	1	0	0	0	0	0	0	1	1	0	0	0
Agathobaculum	0	1	0	0	0	0	0	0	0	0	0	0	0	0	0	0	0	0
Akkermansia	0	0	0	0	0	0	0	0	0	0	0	1	0	0	0	0	0	0
Alistipes	0	4	3	2	5	2	4	3	2	8	7	6	3	2	2	0	3	5
Allisonella	0	0	0	1	0	1	0	1	1	1	0	0	0	0	0	0	0	0
Alloscardovia	0	0	0	0	0	0	0	0	0	0	0	0	0	0	0	0	0	0
Anaerococcus	2	0	0	0	0	0	0	0	0	0	0	0	0	0	0	0	0	0
Anaeroglobus	0	0	0	0	0	0	1	0	0	0	0	0	0	0	0	0	1	0
Anaerosalibacter	0	0	0	0	1	0	1	0	0	1	0	0	0	0	0	0	0	0
Anaerostipes	0	0	1	0	0	0	0	0	0	1	0	0	0	0	0	0	0	0
Anaerotruncus	0	0	0	0	0	1	1	1	0	0	0	0	0	0	0	0	0	0
Angelakisella	0	0	1	0	0	0	0	0	1	0	0	0	0	0	0	0	0	0
Atopobium	0	0	0	0	1	0	0	0	0	1	0	1	0	0	0	0	0	0
Bacillus	0	0	0	1	0	0	1	0	0	0	0	0	0	0	0	0	0	0
Bacteroides	1	1	3	9	5	7	2	8	5	3	7	6	3	3	2	0	4	3
Barnesiella	0	1	0	1	1	1	0	0	0	0	1	1	1	0	0	0	1	1
Beduinibacterium	0	1	1	0	0	0	1	1	0	0	0	1	0	0	0	0	0	1
Bifidobacterium	2	3	1	4	2	1	4	3	5	3	3	2	0	5	1	4	2	3
Bilophila	0	0	1	1	0	0	0	0	0	0	0	0	0	0	0	0	0	0
Bittarella	0	0	0	0	0	1	0	0	1	0	0	1	1	0	0	0	1	0
Blautia	0	0	1	1	0	1	1	1	0	1	0	1	1	0	0	0	2	0
Bordetella	0	0	0	0	0	0	0	0	0	0	1	0	0	0	0	0	0	0
Butyricimonas	0	0	0	0	0	0	0	1	0	0	1	1	1	0	0	0	0	1
Caecibacter	0	0	0	0	0	0	0	0	0	0	0	1	0	0	0	0	0	0
Christensenella	0	1	0	1	0	0	0	0	0	1	2	0	1	0	1	1	0	0
Citrobacter	0	0	0	1	0	0	0	0	0	0	0	0	1	0	0	0	0	0
Cloacibacillus	0	0	0	0	0	1	0	0	0	0	0	0	0	0	0	0	0	0
Clostridium	0	2	1	3	2	4	3	3	1	1	1	2	0	1	0	2	2	0
Colibacter	0	0	0	0	0	0	0	0	0	0	0	0	0	0	0	0	1	0
Collinsella	0	1	0	1	1	2	1	1	1	1	0	1	1	1	1	1	0	1
Comamonas	0	1	0	0	0	0	0	0	0	0	0	1	0	0	0	0	0	0
Congobacterium	0	0	0	1	0	1	0	0	0	0	0	0	0	0	0	0	0	0
Coprobacillus	0	0	0	0	0	0	0	0	0	0	1	0	0	0	0	0	1	0
Coprobacter	0	0	0	0	0	0	0	0	1	0	0	0	0	0	0	0	0	0
Coprococcus	0	0	0	1	0	1	1	0	0	0	0	1	0	0	0	0	0	0
Cryptobacterium	1	1	0	0	0	0	0	0	0	0	0	1	0	0	0	1	0	0
Cutibacterium	0	0	0	1	0	1	0	0	0	1	0	0	0	0	0	0	1	0
Dakarella	0	0	0	0	0	0	0	0	0	0	0	0	0	0	0	0	0	1
Desulfovibrio	0	0	0	1	0	1	0	0	1	0	0	0	0	0	0	0	0	1
Dialister	0	1	2	1	0	0	1	0	1	1	1	2	0	1	1	0	1	0
Dielma	0	0	0	1	0	0	0	0	0	0	1	0	1	0	0	0	0	0
Dorea	1	2	2	2	0	3	2	1	1	1	0	2	1	1	2	0	2	0
Drancourtella	0	0	0	1	1	1	1	1	1	1	0	0	0	0	0	1	1	0
Eggerthella	0	1	1	2	1	0	0	1	0	1	1	2	1	1	1	0	1	1
Emergencia	0	0	0	0	0	0	0	0	0	0	0	0	0	0	0	0	1	0
Enorma	0	1	0	0	0	0	0	0	0	0	0	1	0	0	0	0	0	0
Enterobacter	1	0	0	1	0	0	0	0	0	0	0	0	0	0	0	0	0	0
Enterocloster	2	1	1	5	0	3	4	2	0	1	0	0	0	0	0	0	1	0
Enterococcus	6	3	2	0	3	2	3	5	4	3	3	3	3	5	4	8	3	3
Erysipelatoclostridium	2	0	1	1	0	0	1	1	0	0	0	0	0	0	2	0	2	0
Escherichia	1	1	1	1	0	1	1	1	1	1	1	1	1	1	1	0	1	1
Eubacterium	0	1	0	1	0	1	1	1	0	2	0	0	0	0	0	0	1	0
Ezakiella	0	0	0	0	0	0	0	1	0	0	0	0	0	0	0	0	0	0
Faecalicoccus	0	0	0	0	0	0	0	0	0	0	0	0	0	0	0	0	0	0
Faecalitalea	0	0	0	0	0	0	0	0	0	0	1	0	0	0	0	0	0	0
Facklamia	0	0	0	0	1	0	0	0	0	0	0	0	0	0	0	0	0	0
Fenollaria	0	0	0	0	0	0	0	0	0	0	0	1	0	0	0	0	0	0
Finegoldia	1	0	0	1	1	0	0	0	0	0	0	0	0	1	0	0	0	0
Flavonifractor	1	0	1	1	1	1	1	1	1	1	1	1	1	1	0	1	1	0
Fusicatenibacter	0	0	0	0	0	1	1	0	0	0	0	0	0	0	0	0	1	0
Gabonia	0	0	0	0	0	0	0	0	0	0	0	0	1	0	0	0	0	0
Gabonibacter	0	0	1	0	0	0	0	0	0	0	1	0	0	0	0	0	0	0
Gleimia	0	0	0	0	0	0	1	0	0	0	0	0	0	0	0	0	0	0
Gordonibacter	0	1	0	0	1	0	0	0	1	1	1	1	0	1	1	0	1	0
Guopingia	0	0	0	0	0	0	0	0	0	1	0	0	0	0	0	0	0	0
Hafnia	0	0	0	0	0	0	0	0	0	0	0	0	1	1	0	1	0	0
Hathewaya	0	0	0	0	0	0	0	0	0	0	0	0	0	0	0	0	0	0
Haloimpatiens	0	0	0	0	0	0	1	0	0	0	0	0	0	0	0	0	0	0
Holdemanella	0	1	0	1	0	1	0	0	0	0	0	0	0	0	0	0	0	0
Holdemania	0	0	0	0	0	0	1	0	0	0	0	0	0	1	0	0	1	0
Hungatella	0	0	1	0	0	1	1	0	0	0	0	0	0	1	0	0	1	0
Ihubacter	0	0	0	0	0	0	0	0	0	0	0	0	1	0	0	0	0	0
Ihuella	0	1	0	1	0	0	1	0	0	0	1	1	0	1	0	0	1	1
Ileibacillus	0	1	0	0	0	0	0	0	0	0	0	1	0	0	0	0	0	0
Intestinibacter	0	0	0	0	0	0	1	0	0	0	0	0	0	0	0	0	0	0
Intestinimonas	0	0	1	1	0	1	0	2	0	0	0	3	0	0	1	0	1	1
Jeddahella	0	0	0	0	1	0	1	0	0	0	0	0	0	1	1	1	0	0
Kallipyga	0	0	0	1	0	0	0	0	0	0	0	0	0	0	0	0	0	0
Klebsiella	0	0	0	1	1	0	0	0	0	0	0	0	0	0	0	0	0	0
Kocuria	0	0	0	0	1	0	0	0	0	0	0	0	0	0	0	0	0	0
Lachnoclostridium	0	0	2	2	0	0	1	0	0	1	0	1	2	0	1	0	3	1
Lacticaseibacillus	3	3	1	0	1	0	0	0	2	1	3	1	0	1	3	2	0	1
Lactiplantibacillus	1	0	0	0	1	0	0	0	0	1	0	0	0	0	0	0	0	0
Lactobacillus	1	0	0	0	0	1	0	0	1	0	0	0	0	0	3	1	1	0
Lactococcus	0	0	0	0	1	0	0	0	0	0	0	1	0	0	0	0	0	0
Lagierella	0	0	0	0	1	0	0	0	0	0	0	0	0	0	0	0	0	0
Lancefieldella	1	0	0	0	0	0	0	0	0	0	1	0	0	0	1	0	0	0
Lentilactobacillus	1	0	0	0	0	0	0	0	1	0	0	0	0	0	1	1	0	1
Levilactobacillus	1	0	0	0	1	0	0	0	1	1	0	0	0	0	1	0	0	0
Ligilactobacillus	1	0	0	0	0	1	0	0	1	0	0	2	0	0	0	0	0	0
Limosilactobacillus	2	1	0	1	0	0	2	0	1	2	1	1	0	1	3	2	3	1
Longicatena	0	0	0	0	0	0	0	0	0	0	0	0	0	0	0	0	1	0
Marseillibacter	0	0	1	0	0	1	1	1	0	1	0	0	0	0	0	1	0	0
Marseillicoccus	0	0	0	1	0	0	0	0	0	0	0	0	1	0	0	0	1	0
Massilicoli	0	0	0	0	0	0	0	0	0	0	0	1	0	0	0	0	0	0
Massilimicrobiota	0	0	0	0	0	0	1	0	0	0	0	0	0	0	0	0	0	0
Massiliprevotella	0	0	0	0	0	0	0	0	0	0	0	0	0	0	0	0	0	0
Massilistercora	0	1	0	0	0	0	0	0	0	0	0	1	0	0	0	0	0	0
Mbogningella	0	0	0	0	0	0	0	0	0	0	1	0	0	0	0	0	0	0
Mediterranea	0	0	0	0	0	0	0	0	1	0	0	0	0	0	0	0	0	0
Megiella	0	0	1	0	0	0	0	0	0	0	0	0	0	0	0	0	1	0
Mediterraneibacter	0	0	1	0	0	1	1	0	0	0	0	0	0	0	0	0	0	0
Merdibacter	0	0	1	0	0	0	0	0	0	0	0	1	0	0	0	0	0	0
Metaprevotella	0	0	0	0	0	0	0	0	0	0	0	0	0	0	0	0	1	0
Mixta	0	0	0	0	0	1	0	0	0	0	0	0	0	0	0	0	0	0
Mogibacterium	0	0	1	0	0	0	2	0	0	0	0	1	0	0	0	0	0	0
Moraxella	0	0	0	0	0	0	1	0	0	0	0	0	0	0	0	0	0	0
Moryella	0	0	0	1	0	0	0	1	0	0	0	0	0	0	0	0	0	0
Murdochiella	0	0	0	1	0	0	1	0	0	0	0	1	0	1	0	0	1	0
Negativibacillus	0	0	1	0	0	0	0	0	0	1	0	0	0	0	0	0	0	0
Negativicoccus	0	0	1	0	1	0	0	0	0	0	0	1	1	0	0	0	0	0
Neobeduinibacterium	0	0	0	0	0	0	0	0	0	0	1	0	0	0	0	0	0	0
Neochristensenella	0	0	0	0	0	0	0	0	0	1	0	0	0	0	0	0	0	0
Niallia	0	0	1	0	0	0	0	0	0	0	0	0	0	0	0	0	0	0
Odoribacter	0	0	0	1	0	1	0	0	1	1	0	1	1	0	0	0	0	1
Olegusella	0	0	0	0	0	0	0	0	0	0	0	0	0	0	0	0	1	0
Olsenella	0	0	0	1	1	1	1	0	1	0	1	0	4	0	2	0	0	1
Oribacterium	0	0	0	0	0	1	0	0	0	0	0	0	0	0	0	0	0	0
Oscillibacter	0	0	2	0	0	0	1	0	1	0	0	0	1	0	0	0	0	0
Paenibacillus	0	0	0	0	0	0	0	0	0	0	0	0	0	0	0	0	0	1
Paeniclostridium	0	1	0	1	0	1	1	0	1	0	0	0	0	0	0	0	0	0
Pantoea	0	0	0	3	0	0	0	0	0	0	0	0	0	0	0	0	0	0
Parabacteroides	0	2	1	2	3	2	1	1	4	0	1	2	2	1	1	0	1	1
Paraclostridium	0	0	0	0	0	0	1	1	0	0	0	0	0	0	0	0	0	0
Parasutterella	0	0	1	0	1	0	0	0	0	0	0	1	0	0	0	0	0	0
Parvimonas	0	0	0	0	0	0	1	0	0	0	0	0	0	0	0	0	0	1
Pediococcus	0	2	1	0	0	0	0	0	1	0	0	0	0	0	1	0	1	0
Peptoniphilus	3	0	1	4	5	1	4	1	1	0	0	2	0	1	0	1	2	1
Peptostreptococcus	0	0	0	0	0	1	0	0	0	1	0	0	0	0	0	0	0	0
Phamibacter	0	0	0	0	0	0	0	0	0	0	0	1	0	0	0	0	0	0
Phascolarctobacterium	0	0	0	0	0	0	0	1	0	1	1	0	1	0	0	0	0	1
Phocaeicola	0	0	1	1	1	1	1	1	1	1	3	2	2	1	1	0	1	2
Phoenicibacter	1	0	0	0	0	0	0	0	0	0	0	0	0	0	0	0	0	0
Polynesia	0	0	0	0	0	0	1	0	0	0	0	0	0	0	0	0	0	0
Porphyromonas	0	0	0	0	1	0	0	0	0	0	0	0	0	0	0	0	0	0
Prevotella	1	0	0	2	0	3	1	1	1	0	1	1	0	0	0	0	0	0
Propionibacterium	0	0	0	0	1	0	0	0	0	0	0	0	0	0	0	1	0	1
Proteus	0	0	0	0	0	0	0	0	0	0	0	0	0	0	0	0	0	1
Provencibacterium	0	0	1	1	0	1	0	0	0	0	0	0	0	0	0	0	0	0
Pseudoclavibacter	1	0	0	0	0	0	0	0	0	0	0	0	0	0	0	1	0	0
Pseudoflavonifractor	0	0	0	0	0	0	0	0	0	0	0	0	0	0	0	0	0	0
Pseudoramibacter	0	0	0	0	0	0	1	0	1	0	0	1	1	0	0	0	0	1
Pusillibacter	0	0	0	0	0	0	0	0	0	0	0	1	0	0	0	0	0	0
Pyramidobacter	0	0	1	0	0	0	1	0	0	1	0	0	0	0	0	0	0	0
Raoultibacter	0	0	1	1	0	1	0	0	0	0	1	0	0	0	0	1	0	0
Rothia	0	0	0	0	1	0	0	0	0	0	0	0	0	0	0	0	0	0
Ruminococcoides	0	0	0	0	0	0	0	0	0	0	0	1	0	0	0	0	0	0
Ruminococcus	0	0	0	0	0	0	0	0	0	0	0	1	0	0	0	0	0	0
Rummeliibacillus	0	0	0	0	1	0	0	0	0	0	0	0	0	0	0	0	0	0
Sanamassiliae	0	0	0	0	0	0	1	0	0	0	1	0	0	0	0	0	0	0
Scardovia	0	0	0	0	1	0	0	0	0	0	0	0	0	0	0	0	0	0
Schaalia	0	0	0	0	0	0	0	0	0	0	0	1	0	0	0	0	1	0
Schleiferilactobacillus	0	0	0	0	0	0	0	0	0	0	0	0	0	0	1	0	0	0
Senegalimassilia	0	0	0	1	0	1	0	1	0	0	0	0	0	0	0	1	0	0
Slackia	1	0	0	1	0	1	2	1	1	0	0	1	0	0	1	0	1	0
Solobacterium	0	0	0	0	0	0	1	0	0	1	0	0	0	0	0	0	0	0
Staphylococcus	0	2	0	0	1	0	1	0	0	0	1	0	1	0	1	0	0	0
Streptococcus	6	3	1	3	0	2	0	2	1	0	2	1	1	0	0	0	0	1
Sutterella	0	0	0	0	0	2	1	1	1	0	1	0	0	0	0	0	0	0
Terrisporobacter	0	0	0	0	0	1	0	0	0	0	0	0	0	0	0	0	0	0
Transplantifaecale	0	1	0	0	0	0	0	0	0	0	0	0	0	0	0	0	0	0
Turicibacter	0	0	0	0	0	1	0	0	0	0	0	0	0	0	0	0	0	0
Tyzzerella	0	0	0	0	0	0	0	0	0	0	1	0	0	0	0	0	0	0
Varibaculum	0	0	0	0	0	0	0	0	0	0	0	0	0	0	0	0	0	0
Veillonella	2	0	0	0	0	0	0	0	0	0	0	0	0	0	0	0	2	0
Weissella	0	0	0	2	2	0	0	0	0	0	0	0	0	0	0	0	0	0
Winkia	1	0	0	0	0	0	0	0	0	0	0	0	0	0	0	0	0	0

## Sheet: Top_Genera
Top highly represented genera diversity by culturomics between HBV infected patients and control.
Diversity by genus per sample (Number of species in each genus (Mean + SD)	HBV	Controls	P-value a
	(n=8)	(n=10)
Alistipes	2.88±1.45	3.55±2.46	0.613 b
Bacteroides	4.5±3	3.64±1.82	0.710 b
Bifidobacterium	2.5±1.12	2.64±1.55	0.673 b
Clostridium	2.25±1.2	1±0.74	0.041b *
Dorea	1.63±0.86	1.09±0.79	0.178 b
Enterocloster	2.25±1.56	0.18±0.39	0.0016 b *
Enterococcus	3±1.73	3.91±1.44	0.209 b
Limosilactobacillus	0.75 ± 0.88	1.5 ± 0.97	0.118 b
Peptoniphilus	2.38±1.72	1.36±1.92	0.069 b
Streptococcus	2.13±1.83	0.73±0.75	0.053 b
SD: Standard deviation; HBV: hepatitis B virus infected patients a Two-tailed Mann-Whitney test; b Two-tailed unpaired t-test. * p value < 0.05.

## Sheet: Top_Phyla
Phyla diversity by culturomics between patients with chronic HBV infection and control.
Samples	HBV (n=8)	Control (n=10)	Δ Diversity	P- value
Bacillota a	148 /240 (61.66 %)	143/254 (56.30 %)	-0.0536	0.5379 b
Actinobacteria a	32 /240 (13.33 %)	40 /254 (15.27 %)	0.0194	0.5114 b
Bacteroidetes a	34 /240 (14.16 %)	50/254 (19.69 %)	0.0553	0.1689 b
Proteobacteria a	16 /240 (6.66 %)	12/254 (4.72 %)	-0.0194	0.3781 b
Synergistetes a	2 /240 (0.83 %)	1 /254 (0.39 %)	-0.0044	0.6146 c
Verrucomicrobia a	0 /240 (0 %)	1 /254 (0.39 %)	0.0039	>0.9999 c
Unclassified a	8 /240 (3.33 %)	7/254 (2.75 %)	-0.0058	0.7169 b
a The diversity at the phylum level was assessed by the proportion in each phylum among the total number of species isloated.
b Uncorrected two-tailed Chi square test.
c exact two-tailed Fisher test.
Δ Diversity= Diversity in controls- Diversity in HBV patients.
