# Supplementary material for: Ethanol-Producing Enterocloster bolteae Is Enriched in Chronic Hepatitis B-Associated Gut Dysbiosis: A Case–Control Culturomics Study
Source: Microorganisms. 2023 Sep 28;11(10):2437. doi: 10.3390/microorganisms11102437 (PMC10608849; doi:10.3390/microorganisms11102437)
Supplement: Supplementary file 1 [file microorganisms-11-02437-s001.zip › Table_S4.xlsx]

## Sheet: Sheet1
Genus	CTL4	CTL6	CTL7	CTL8	CTL12	CTL13	CTL14	CTL15	CTL17	CTL21	HBV3	HBV7	HBV1	HBV2	HBV4	HBV5	HBV6	HBV8
g_Actinomyces	0.00223507	0.00581885	0.00158297	0	0.00137392	0	0.000970514	0.000974797	0	0	0.00212734	0.00209871	0.00116508	0.00220311	0	0.000610484	0.000351273	0.00119054
g_Akkermansia	0.0433141	0.00300091	0.21583	0.338732	0.216398	0.242141	0.0468415	0.000480335	0	0.224268	0.273192	0.00534832	0.000427196	0.139406	0	0	0.00553557	0.0678043
g_Alistipes	0.0422351	0.00453797	0.0201965	0.00670385	0.0057023	0	0.00231211	0.0375367	0.0879181	0.0717347	0.0228879	0.0144878	0.000945008	0.00537438	0	0.000268243	0.00976295	0.0215999
g_Anaeromassilibacillus	0	0	0	0	0.000609485	0	0.00057089	0	0	0	0	0	0.000258906	0.000510756	0	0	0	0
g_Asaccharobacter	0	0.00135407	0.0014738	0.00305696	0.000309908	0	0.000742157	0	0.0010915	0	0	0.00142171	0	0.00141792	0	0	0	0
g_Atopobium	0	0.00164684	0	0	0	0	0	0	0	0	0.000949704	0	0.000349524	0.000396408	0	0.000231244	0	0
g_Atribacter3	0	0	0	0	0	0	0	0	0	0	0.000398876	0	0	0.000830932	0.000203849	0.000397739	0	0
g_Bacteroides	0.160617	0.00552608	0.0105349	0.0169473	0.174302	0.0259713	0.00513801	0.161039	0.288443	0.018689	0.0566213	0.0919369	0.199539	0.0625181	0.593562	0.149513	0.344041	0.139634
g_Barnesiella	0.0114066	0.000768527	0.00136463	0	0.00502051	0	0	0.024045	0	0.00351296	0.00748366	0.0349333	0	0	0	0.00109147	0.000763109	0.00561256
g_Beduinella	0.00793834	0	0.00567686	0	0	0.00383969	0.00396769	0.00911223	0	0.00175648	0.000721775	0.00304651	0.000970899	0	0	0.00436588	0.00350061	0.00481887
g_Bifidobacterium	0	0.0520037	0.118996	0.0882227	0.0292346	0.118204	0.242857	0.00702136	0.0520024	0.0424366	0.0247303	0.00765012	0.00108741	0.0320557	0	0.119673	0.0731495	0.0362832
g_Bilophila	0	0	0	0	0.00311974	0	0.000599435	0.00151164	0	0	0.00060781	0	0	0	0	0	0.0114103	0
g_Blautia	0.00454721	0.0176395	0.0276747	0.0340019	0.0486555	0.025278	0.0166415	0.00432301	0.000623717	0.0229748	0.00207035	0.00324961	0.00322338	0.00319413	0.00535567	0.0171028	0.00546289	0.0128692
g_Clostridium	0.0392293	0.00702653	0.0122817	0.0121742	0.00428706	0.0178386	0.026946	0.0118671	0.0223239	0.0530457	0.00307704	0.0278248	0.0103304	0.0129671	0.00687527	0.000582734	0.00580205	0.0209762
g_Collinsella	0.002158	0.0347301	0.026583	0	0	0.0205584	0.0928268	0.00631499	0.0163206	0.00850137	0.00440662	0	0.00552765	0.0101923	0	0.0106095	0.00755841	0.0237542
g_Coprococcus	0	0	0	0.0062748	0.000919393	0.00218649	0.00137014	0	0	0	0.00231728	0.00196331	0.000906172	0.000739453	0	0.00100822	0.00172002	0
g_Dialister	0	0	0	0	0.122703	0.0021065	0	0	0.0139037	0	0.0333536	0	0.110786	0.116879	0	0	0.0150563	0
g_Dorea	0	0.0140531	0.0242358	0.0109407	0.0104749	0.00773272	0.0302286	0.00101718	0	0.00484789	0.00283012	0.00169251	0.00449203	0.00465779	0.00144548	0.0253628	0.0100173	0.0179148
g_Dubourgella	0	0.0273742	0	0	0	0.0107191	0	0	0	0	0.00651497	0	0.0151719	0	0	0	0.00288286	0
g_Eggerthella	0	0.00161025	0	0.00123351	0.0240075	0	0.00125596	0.00183657	0.000623717	0.00477763	0	0.00379121	0	0	0	0.000406989	0	0
g_Enterococcus	0	0.036011	0	0.0252601	0.00417342	0.0126657	0	0	0	0.0164407	0	0	0	0	0.000648611	0	0.000835786	0
g_Escherichia	0.00208092	0	0	0	0.000475192	0	0	0	0.000753658	0.00330219	0	0	0	0.000152465	0	0	0	0
g_Eubacterium	0.0388439	0.00347667	0.0207969	0.0257428	0.00517546	0.0431965	0.0136157	0.0473412	0.00712077	0.0273309	0.0135238	0.00792093	0.00607135	0.0046273	0.0385089	0.00289517	0.0102838	0.0125857
g_Faecalibacterium	0.027052	0.00563587	0.0219432	0.00423683	0.0108054	0.0699944	0.0399052	0.00737455	0.00145534	0.01356	0.0293648	0.00629612	0.0113789	0.0063349	0.00490164	0.00840802	0.0205555	0.00629287
g_Fusicatenibacter	0.00447014	0.00395242	0.0116266	0.00509493	0.00209704	0.00722609	0.00219793	0	0	0.0129277	0.00172846	0.00155711	0.00245961	0.000701337	0.00105631	0.00478212	0.00589895	0.00175747
g_Gemella	0	0	0	0	0	0	0.00179831	0	0.00124743	0	0	0	0	0.000358292	0	0.000656732	0	0
g_Gemmiger	0.00793834	0	0.00764192	0.0675748	0	0.00181319	0.0347958	0.00124322	0.013176	0.00302115	0.0283582	0.00304651	0.0235605	0.00516855	0.000240913	0.142187	0.0300277	0.00493225
g_Gordonibacter	0.00531792	0	0	0.003486	0.00331601	0	0.0059658	0.000423825	0.00171522	0	0	0.00155711	0	0.00230221	0	0.000462488	0	0
g_Guyana	0.0274374	0.0241903	0.0270742	0.0360935	0.000743779	0.000693278	0.0156995	0	0	0.00435607	0.000550828	0.0358134	0	0.000335422	0	0.066441	0.00123551	0
g_Hespellia	0	0	0	0	0	0.000639949	0	0	0	0	0	0	0.00231721	0.000426901	0	0	0.00178059	0
g_IHU_PG_90_Ruminococcaceae_1308	0.00863199	0	0.00152838	0	0	0.00122657	0.00088488	0.000522717	0	0.00772852	0.00767361	0.00331731	0.00244667	0.000335422	0	0	0.00187749	0.00192755
g_IHU_PG_91_Bifidobacteriaceae_1548	0.00169557	0	0	0	0.000340899	0	0.00151286	0	0.00119546	0.00203752	0	0	0.000349524	0	0	0	0	0
g_IHU_PG_91_Christensenellaceae_662692	0	0	0.00365721	0.0196289	0	0	0	0	0	0	0.0654536	0.136213	0.00915234	0.000586989	0	0.000564235	0.00542655	0.00221101
g_IHU_PG_91_Lachnospiraceae_50775	0	0	0	0	0	0.00106658	0	0	0	0	0	0	0.000284797	0.000190581	0	0.000194245	0	0
g_IHU_PG_91_Peptostreptococcaceae_90	0	0.00193962	0.00163755	0	0	0.000933259	0.00316844	0	0	0	0	0	0	0.000625105	0	0	0	0
g_IHU_PG_91_Ruminococcaceae_108158	0	0	0	0	0	0	0.000713613	0	0	0	0.0015955	0	0.00590307	0	0	0	0.000605642	0
g_IHU_PG_91_Ruminococcaceae_522	0	0.000914913	0	0	0	0.00149321	0.00114178	0	0	0	0	0	0	0	0	0.000915726	0	0
g_IHU_PG_92_Bifidobacteriaceae_289	0	0.00237877	0.00174672	0	0.000485522	0.000693278	0.00548055	0	0.00114348	0.00217804	0	0	0	0.000663221	0	0	0	0.00209763
g_IHU_PG_92_Christensenellaceae_2858	0	0	0.00196507	0	0	0.00149321	0	0	0	0	0.000759763	0.00250491	0.0022266	0.000365915	0	0	0.0025437	0.0169511
g_IHU_PG_92_Eubacteriaceae_1911	0.00809249	0	0.00131004	0	0	0.000533291	0.00057089	0	0.100652	0	0.0377032	0	0.0109906	0.000312552	0	0.000434738	0.0105624	0.00453541
g_IHU_PG_92_Family_XIII_212	0	0.00245197	0.00349345	0.00134077	0.00039255	0.00058662	0.00194103	0.000791139	0.00205307	0.00203752	0.000455858	0	0.000983844	0.00141792	0	0.00275643	0.000956915	0.00158739
g_IHU_PG_92_Ruminococcaceae_745130	0	0	0.005131	0	0	0.00402634	0.00362515	0	0	0	0.0445411	0.0168574	0.0123887	0.00021345	0	0	0.00352484	0.00289132
g_IHU_PG_93_Eggerthellales_86338	0	0	0.0235808	0	0	0.00869264	0	0	0	0	0.00060781	0	0.00418134	0	0	0	0.000763109	0.00799365
g_IHU_PG_93_Eubacteriaceae_207	0	0	0	0	0	0	0	0	0	0	0.000664793	0	0	0.000465017	0	0.000184995	0	0.00255117
g_IHU_PG_93_Lactobacillaceae_48676	0	0	0	0	0	0.0549556	0	0	0	0	0.0134478	0	0.0706297	0.0108936	0.00026871	0.000184995	0.0207856	0.0201259
g_IHU_PG_93_Prevotellaceae_261213	0	0	0	0	0	0.00130656	0	0	0	0	0	0	0.0715229	0	0	0.00871327	0.0107562	0
g_IHU_PG_93_Ruminococcaceae_52657	0	0	0	0.00359326	0.00540272	0	0	0	0	0.00625307	0	0.00643152	0	0.000434524	0	0	0	0
g_IHU_PG_94_Lactobacillaceae_261971	0	0	0	0	0	0	0	0.000960669	0	0.00140518	0.000455858	0	0	0	0.00200143	0	0.0015141	0
g_IHU_PG_94_Oscillospiraceae_1126	0.00647399	0	0	0.00134077	0	0.00818601	0.00214084	0.000663992	0	0.00639359	0.0301626	0	0.00938536	0	0	0.00104522	0.0395484	0
g_IHU_PG_94_Oscillospiraceae_125390	0.00447014	0	0	0.0020916	0	0.00359971	0	0	0	0	0.016031	0	0.00473799	0	0	0	0.0215972	0
g_IHU_PG_94_Ruminococcaceae_272779	0	0.00190302	0.00458515	0.00150166	0	0.00122657	0	0	0.00275475	0.00548022	0	0	0	0.000388785	0.0089045	0	0.000605642	0.00272124
g_IHU_PG_94_Ruminococcaceae_287	0	0.00142726	0	0	0.000526843	0	0.00142723	0	0	0	0	0	0	0	0	0	0	0.00187085
g_Ihubacter	0	0	0	0.00117988	0.00234497	0	0	0.00375791	0.00111749	0.00309141	0	0	0	0	0	0	0	0
g_Intestinibacter	0	0.00479414	0.0119541	0.00160892	0.00253091	0	0.00864899	0.000805267	0.0296785	0.00323193	0	0.00555142	0.00352113	0.0104591	0.000333571	0.00113772	0.000714658	0.00408186
g_Intestinimonas	0	0	0	0	0.000247926	0	0	0	0	0	0	0	0.000375414	0.000243943	0	0.000351491	0	0
g_Kandleria	0	0	0	0	0	0.00226648	0	0	0	0	0.0041597	0	0.00429785	0.00567931	0	0	0.000835786	0.00600941
g_Kineothrix	0.00986513	0.00384264	0.00496725	0.00128714	0.000764439	0.00386636	0.00122741	0.0260935	0.000883599	0.0125061	0.00423568	0	0.000517813	0.00933083	0	0.0497174	0.00428795	0.0177448
g_Lachnobacterium	0	0.0010613	0	0.00343237	0	0.00111991	0.000599435	0	0.000857611	0.005691	0	0.00169251	0	0	0	0	0	0
g_Marseillibacter	0.00400771	0	0	0	0	0.000933259	0	0	0	0	0.00788254	0	0	0	0	0	0.00691643	0
g_Methanobrevibacter	0.124547	0.162269	0.121343	0.146466	0	0.0939925	0.0674507	0.0996694	0	0	0	0.326857	0.130321	0.0727713	0	0	0.022542	0.129769
g_Neglecta	0	0.00186642	0.00125546	0.0071329	0.000351229	0	0.000627979	0.000522717	0	0	0	0	0.000543703	0.00748601	0	0	0.00105382	0
g_Odoribacter	0	0	0.00163755	0	0.000444201	0	0	0.000974797	0.000831622	0	0.00573621	0	0	0.000266813	0	0	0.000302821	0.00209763
g_Oscillibacter	0	0	0	0	0.00299578	0.000533291	0	0.00050859	0	0.00576126	0.00163349	0	0.000271852	0	0	0	0.000581417	0
g_Parabacteroides	0.0143353	0	0	0.00461225	0	0.00117324	0	0.0322531	0	0	0.00547029	0.00230181	0.00350818	0	0	0.0117749	0.0237291	0.00340155
g_Paraoscillibacter	0.00269749	0.000731931	0.0167576	0.00214523	0.00153921	0.0211183	0.014101	0.00283963	0.0410873	0.0060423	0.0647698	0.0276217	0.0502796	0.0130433	0.000667142	0.000258993	0.0670446	0.00476217
g_Paraprevotella	0.0072447	0	0.00218341	0	0	0	0	0	0	0	0.0168857	0	0.00366352	0	0	0.000887976	0.116647	0.00113385
g_Phascolarctobacterium	0	0	0	0	0	0	0	0.0398254	0.0013254	0.0990656	0.00210834	0	0	0	0	0	0.0015141	0
g_Prevotella	0	0.00805124	0.00382096	0	0	0.00391969	0	0	0	0	0.0142266	0	0.0641829	0.000373538	0.000194583	0.00539261	0	0.0183117
g_Romboutsia	0	0.0981153	0.0444323	0.00858093	0.0688099	0.020505	0.110924	0.00556623	0.0886198	0.053397	0.00668591	0.0222057	0.0164664	0.0681288	0.000315039	0.000675232	0.00155044	0.0859459
g_Roseburia	0.00393064	0.00095151	0.00191048	0.00262791	0.000692127	0.00349305	0.000627979	0	0	0.00442633	0.00269716	0.00277571	0.00633026	0.00176859	0.139748	0.0144666	0.0128033	0.00113385
g_Rothia	0	0	0	0	0	0	0	0.00244406	0	0.00266985	0.000645799	0	0	0.00025919	0	0.00312642	0	0
g_Ruminococcus	0.00947977	0.0425984	0.0325873	0.0312668	0.0444304	0.0526091	0.0494106	0.00230278	0.0250526	0.0176351	0.0051284	0.0876718	0.00409072	0.00766135	0.0476173	0.0446763	0.0140872	0.0908782
g_Senegalibacterium	0	0	0.00305677	0.00128714	0.00309908	0	0.00117033	0	0.00348242	0	0	0	0	0	0	0	0	0
g_Slackia	0	0	0.0415939	0	0	0.00447964	0	0	0	0	0.00830041	0	0.0131007	0.00451295	0	0	0.00539022	0.00765349
g_Streptococcus	0	0.00329369	0.00218341	0.00193071	0.00126029	0.000799936	0.0031399	0.00505764	0.000545752	0	0.00414071	0	0.00135926	0.0122963	0.00473486	0.0133011	0	0.00323148
g_Turicibacter	0	0.00344007	0	0.00482677	0.000578495	0	0.000856336	0.00108782	0.00517165	0.00168622	0	0.0349333	0.000906172	0.00161612	0	0.000231244	0	0.00204093
Not_Assigned	0.358767	0.391583	0.0997817	0.0628553	0.188052	0.0783404	0.1057	0.448986	0.183503	0.191738	0.099529	0.0674294	0.0798079	0.339805	0.115786	0.187724	0.0281018	0.172005
