# Supplementary material for: Ethanol-Producing Enterocloster bolteae Is Enriched in Chronic Hepatitis B-Associated Gut Dysbiosis: A Case–Control Culturomics Study
Source: Microorganisms. 2023 Sep 28;11(10):2437. doi: 10.3390/microorganisms11102437 (PMC10608849; doi:10.3390/microorganisms11102437)
Supplement: Supplementary file 1 [file microorganisms-11-02437-s001.zip › Table_S5.xlsx]

## Sheet: Sheet1
OTU1027	s_Faecalibacterium_massiliensis
OTU38807	s_Ruminococcus_faecis
OTU36456	s_Blautia_maliae / Blautia_provencensis / Blautia_timonensis / Blautia_wexlerae
OTU1007	s_Eubacterium_hallii
OTU37580	s_Blautia_caccae / Blautia_coccoides / Blautia_faecis / Blautia_hansenii / Blautia_luti / Blautia_marasmi / Blautia_massiliensis / Blautia_merdae / Blautia_phocaeensis / Blautia_producta / Blautia_schinkii / Blautia_stercoris
OTU37698	s_Ihuella_massiliensis / Ruthenibacterium_lactatiformans
OTU34965	s_Bariatricus_massiliensis / Coprococcus_comes
OTU37558	s_Blautia_faecis / Blautia_phocaeensis
OTU28413	s_IHU_PS_95_Senegalibacterium_11
OTU27170	s_IHU_PS_95_Ihubacter_47060
OTU36460	s_Streptococcus_infantis / Streptococcus_massilioralis / Streptococcus_mitis / Streptococcus_oralis_subsp._dentisani / Streptococcus_oralis_subsp._oralis / Streptococcus_oralis_subsp._tigurinus / Streptococcus_pneumoniae / Streptococcus_pseudopneumoniae / Streptococcus_timonensis / Streptococcus_urinomassiliensis
OTU7059	s_IHU_PS_87_Bacteria_405
OTU29443	s_IHU_PS_96_Bacteroides_21079
OTU731	s_Coprococcus_eutactus
OTU38338	s_Parabacteroides_distasonis
OTU38812	s_Ruminococcus_torques
OTU34133	s_Kandleria_vitulina
OTU18457	s_IHU_PS_92_Christensenellaceae_2858
OTU29559	s_IHU_PS_96_Bacteroides_7268
OTU36481	s_Streptococcus_australis / Streptococcus_cristatus / Streptococcus_dysgalactiae_subsp._equisimilis / Streptococcus_merdae / Streptococcus_parasanguinis / Streptococcus_resistans / Streptococcus_rubneri / Streptococcus_sputumae
OTU37746	s_Enterobacter_timonensis / Citrobacter_koseri / Enterobacter_hormaechei_subsp._oharae / Klebsiella_pneumoniae_subsp._pneumoniae / Klebsiella_pneumoniae_subsp._rhinoscleromatis / Klebsiella_quasipneumoniae_subsp._quasipneumoniae / Kosakonia_cowanii / Pluralibacter_gergoviae / Raoultella_electrica / Salmonella_bongori / Erwinia_endophytica / Erwinia_iniecta / Erwinia_toletana / Pantoea_ananatis / …
OTU1029	s_Faecalibacterium_timonensis
OTU38502	s_Prevotella_copri
OTU365	s_Bacteroides_caccae
OTU21905	s_IHU_PS_93_Lactobacillaceae_48676
OTU30434	s_IHU_PS_96_Dialister_109912
OTU38755	s_Roseburia_inulinivorans
OTU37693	s_Bifidobacterium_adolescentis / Bifidobacterium_catenulatum / Bifidobacterium_faecale / Bifidobacterium_kashiwanohense / Bifidobacterium_pseudocatenulatum / Bifidobacterium_ruminantium
OTU15974	s_IHU_PS_91_Christensenellaceae_662692
OTU38100	s_Mobilibacterium_timonense
